# Supplementary material for: Immune-epithelial crosstalk governs immune checkpoint inhibitor efficacy in colorectal cancer
Source: iScience. 2026 Jul 8;29(7):116544. doi: 10.1016/j.isci.2026.116544 (PMC13378363; doi:10.1016/j.isci.2026.116544)
Supplement: Table S1. Clinical and histopathological metadata for the SOTON dMMR CRC cohort [file mmc2.xlsx]

## Sheet: Sheet1
SampleID	Age	Sex	MSI_Status	Anatomical_site	Appearance	Tumour_type_ori	Tumour_type	Differentiation	TNM	TNM_Stage
CRA-185-12	83	F	MSI (d MLH1/PMS2)	Ascending colon	Ulcerated	Mucinous adenocarcinoma	Mucinous adenocarcinoma	Well/mod	T3 N0	II
CRA-186-12	69	F	MSI (d MLH1/PMS2)	Caecum	Exophytic	Adenocarcinoma with small mucinous area	Adenocarcinoma	Poor	T4 N1 M0	III
CRA-209-12	68	F	MSI (d MSH2/MSH6)	Hepatic flexure	Exophytic	Mucinous adenocarcinoma	Mucinous adenocarcinoma	Well/mod	pT2 pN1	III
CRA-210-12	83	F	MSI (d MLH1/PMS2)	Ascending colon	Exophytic	Mucinous adenocarcinoma	Mucinous adenocarcinoma	Well/mod	pT4a pN1	III
CRA-261-13	89	F	MSI (d MLH1/PMS2)	Ascending colon	Exophytic	Adenocarcinoma	Adenocarcinoma	Well/mod	pT3 pN0	II
CRA-515-15	80	F	MSI (d MLH1/PMS2)	Ascending colon	Exophytic	Adenocarcinoma	Adenocarcinoma	Poor	pT3 pN0	II
CRA-522-15	81	F	MSI (d MLH1/PMS2)	Transverse colon	Ulcerated	Adenocarcinoma with signet ring + mucinous cell	Adenocarcinoma	Poor	pT3 pN0	II
CRA-530-15	72	F	MSI (d MLH1/PMS2)	Ascending colon	Exophytic	Adenocarcinoma	Adenocarcinoma	Well/mod	pT2 pN0	I
CRA-585-15	87	F	MSI (d MLH1/PMS2)	Caecum	Exophytic	Adenocarcinoma + focused area of mucinous cells	Adenocarcinoma	Well/mod	pT3 pN0	II
CRA-594-15	80	F	MSI (d MLH1/PMS2)	Transverse colon	Stenosing	Mucinous adenocarcinoma	Mucinous adenocarcinoma	Well/mod	pT2 pN0	I
CRA-644-16	74	F	MSI (d MLH1/PMS2)	Hepatic flexure	Stenosing	Adenocarcinoma with mucinous and signet ring cells	Adenocarcinoma	Poor	pT3 pN0	II
CRA-671-17	55	F	MSI (d MSH6)	Ascending colon	Exophytic	Adenocarcinoma	Adenocarcinoma	Well/mod	pT2 pN0	I
CRA-673-17	70	F	MSI (d MLH1/PMS2)	Ascending colon	Ulcerating/sessile	Adenocarcinoma	Adenocarcinoma	Poor	pT3 pN0	II
CRA-698-17	53	F	MSI (d PMS2, MSH2, MSH6)	Locally advanced caecum and desc colon	Cavitating, exophytic, stenosis	Adenocarcinoma	Adenocarcinoma	Poor	pT3 pNo	II
CRA-730-17	80	F	MSI (d MLH1/PMS2)	Ascending colon	Stenosing	Adenocarcinoma	Adenocarcinoma	Well/mod	pT3 pN2b	III
CRA-780-18	88	F	MSI (d MLH1/PMS2)	Ascending colon	Exophytic	Adenocarcinoma	Adenocarcinoma	Well/mod	pT2 pN0	II
CRA-794-18	59	F	MSI (d MLH1/PMS2)	Hepatic flexure	Stenosing	Adenocarcinoma with mucinous focus	Adenocarcinoma	Mod/poor	pT3 pN1c	III
CRA-823-18	84	F	MSI (d MSH6)	T1-Caecum, T2-mid asc, T3-hepatic flexure	T1-Ulcerated, T2-ulcerated, T3-polypoidal	Adenocarcinoma	Adenocarcinoma	T1-poor; T2-well/mod; T3-well/mod	pT3 pN1b	III
CRA-834-19	63	F	MSI (d MSH6)	Caecum	Polypoidal	Adenocarcinoma	Adenocarcinoma	Well/mod	pT3 pN0 pMx	II
CRG-033-18	77	F	MSI (d MLH1/PMS2)	T1-Ascending colon; T2-Asc colon	T1-Exophytic; T2-sessile polyp	T1-Adenocarcinoma; T2-Mucinous adenocarcinoma	Adenocarcinoma	T1-Well/mod; T2-Well/mod	pT2 pN1a pMx	III
CRA-330-13	77	M	MSI (d MLH1/PMS2)	Transverse colon	Exophytic	Adenocarcinoma	Adenocarcinoma	Well/mod	pT3 pN1a	III
CRA-537-15	72	M	MSI (d MLH1/PMS2)	Caecum	Exophytic	Adenocarcinoma	Adenocarcinoma	Moderate	pT2 pN0	I
CRA-538-15	70	M	MSI (d MLH1/PMS2)	Ascending colon	Exophytic	Mucinous adenocarcinoma	Mucinous adenocarcinoma	Well/mod	pT2 N0	I
CRA-664-17	78	M	MSI (d MLH1/PMS2)	Ascending colon	Ulcerated/Stenosing	Adenocarcinoma	Adenocarcinoma	Poor	pT3 pN1a	III
CRA-761-18	78	M	MSI (d MLH1/PMS2)	Transverse colon	Ulcerated	Adenocarcinoma with mucinous cells	Adenocarcinoma	Well/mod	pT4a pN0	II
CRA-782-18	73	M	MSI (d MLH1/PMS2)	Caecum	Stenosing	Mucinous adenocarcinoma	Mucinous adenocarcinoma	Poor	pT3 pN2a pMx	III
CRA-801-18	75	M	MSI (d MSH2/MSH6)	Rectum	Centrally flat and ulcerated with exophytic margin	Adenocarcinoma	Adenocarcinoma	Well/mod	pT3 pN0	II
CRA-810-18	81	M	MSI (d MLH1/PMS2)	Ascending colon	NR	Adenocarcinoma	Adenocarcinoma	Moderate	pT2 pN0	I
CRA-832-19	84	M	MSI (d PMS2 & MSH6)	Transverse	Circumferential polypoidal	Adenocarcinoma	Adenocarcinoma	Moderate	pT3 pN0	II
CRA-833-19	61	M	MSI (d MLH1/PMS2)	Ascending colon	Polypoidal and exophytic	Adenocarcinoma	Adenocarcinoma	Well/mod	pT2 N0	I
