# Supplementary material for: Immune-epithelial crosstalk governs immune checkpoint inhibitor efficacy in colorectal cancer
Source: iScience. 2026 Jul 8;29(7):116544. doi: 10.1016/j.isci.2026.116544 (PMC13378363; doi:10.1016/j.isci.2026.116544)
Supplement: Table S2. Annotations and enrichment results are provided for all 239 modules identified in the SOTON cohort [file mmc3.xlsx]

## Sheet: Sheet1
module	modSize	pres_Zsum	Reactome_pathway	AdjP	CoxPH_logrank	CoxPH_Tstat
M1	53	3.95295	FORMATION_OF_WDR5_CONTAINING_HISTONE_MODIFYING_COMPLEXES	1.43858e-05	0.00989278	-2.56897
M10	102	10.3294	NFE2L2_REGULATING_ANTI_OXIDANT_DETOXIFICATION_ENZYMES	0.0073401	0.0068418	-2.13941
M100	47	6.18673	TRANSCRIPTIONAL_REGULATION_BY_NPAS4	0.00511267	0.350621	0.97376
M101	52	3.5876	DEVELOPMENTAL_BIOLOGY	0.00840389	0.105686	1.38866
M102	56	18.4079	METABOLISM_OF_RNA	5.19761e-14	0.0160934	2.5749
M103	64	11.0432	TRIGLYCERIDE_METABOLISM	0.00057095	0.0866045	1.69809
M104	72	6.01394	SPHINGOLIPID_CATABOLISM	0.00146984	0.0509798	1.93327
M105	96	50.9215	ADAPTIVE_IMMUNE_SYSTEM	1.12909e-12	0.00290749	2.95608
M106	82	8.44357	MITOTIC_METAPHASE_AND_ANAPHASE	6.4149e-07	0.163139	1.35657
M107	34	0.93543	CRISTAE_FORMATION	0.00254752	0.360559	-0.886025
M108	43	5.36541	MRNA_SPLICING	0.00345144	0.0641419	1.98273
M109	94	5.19959	SIGNALING_BY_RNF43_MUTANTS	0.00107341	0.00361857	-3.11955
M11	46	12.7512	MITOCHONDRIAL_TRANSLATION	0.0032097	0.0541957	1.67568
M110	49	6.07252	SUPPRESSION_OF_PHAGOSOMAL_MATURATION	0.000805786	0.0963482	1.709
M111	54	6.76934	CELLULAR_RESPONSE_TO_HYPOXIA	0.000154132	0.0184762	2.53806
M112	60	4.29641	AKT_PHOSPHORYLATES_TARGETS_IN_THE_CYTOSOL	0.00140365	0.0653669	-1.88982
M113	68	2.69464	TRANSCRIPTIONAL_ACTIVATION_OF_MITOCHONDRIAL_BIOGENESIS	0.00209262	0.200738	-1.13001
M114	75	5.22201	COMMON_PATHWAY_OF_FIBRIN_CLOT_FORMATION	0.00554029	0.0988946	-1.66909
M115	40	19.4413	RESPONSE_TO_ELEVATED_PLATELET_CYTOSOLIC_CA2	0.00041837	0.119023	1.66132
M116	47	5.90366	DEFECTIVE_FACTOR_IX_CAUSES_HEMOPHILIA_B	0.000344957	0.196049	1.27176
M117	51	2.10704	APOPTOTIC_CLEAVAGE_OF_CELLULAR_PROTEINS	0.00773415	0.0117385	-2.50834
M118	56	5.67055	MITOCHONDRIAL_TRANSLATION	0.000458021	0.148813	1.43131
M119	64	7.38736	ACYL_CHAIN_REMODELLING_OF_PI	0.00236452	0.0896186	1.822
M12	124	13.03	FORMATION_OF_WDR5_CONTAINING_HISTONE_MODIFYING_COMPLEXES	0.000411219	0.0182979	-2.58445
M120	72	1.76129	NGF_STIMULATED_TRANSCRIPTION	0.000870046	0.0227302	-1.85399
M121	81	9.7315	REGULATION_OF_LIPID_METABOLISM_BY_PPARALPHA	0.0040502	0.0145047	-2.17854
M122	93	6.78339	TP53_REGULATES_TRANSCRIPTION_OF_GENES_INVOLVED_IN_CYTOCHROME_C_RELEASE	0.0067922	0.00360722	-2.82604
M123	34	1.98708	ACTIVATION_OF_RAS_IN_B_CELLS	0.0113468	0.125882	-1.50979
M124	45	4.6287	LYSINE_CATABOLISM	5.53891e-06	0.00615236	-0.004098
M125	102	5.55713	INSERTION_OF_TAIL_ANCHORED_PROTEINS_INTO_THE_ENDOPLASMIC_RETICULUM_MEMBRANE	1.37147e-05	0.145543	1.42926
M126	49	4.79104	RNA_POLYMERASE_II_TRANSCRIPTION	0.0128981	0.0116872	2.67165
M127	54	4.86842	FORMATION_OF_THE_NEPHRIC_DUCT	0.00189646	0.124732	-1.58184
M128	60	2.73235	SIGNALING_BY_HIPPO	0.00288559	0.016284	-2.39883
M129	69	3.16688	ATF6_ATF6_ALPHA_ACTIVATES_CHAPERONE_GENES	1.11082e-05	0.179139	-1.25183
M13	50	5.69707	NUCLEAR_SIGNALING_BY_ERBB4	0.0053244	0.0233504	-1.69207
M130	76	4.88946	CELLULAR_RESPONSES_TO_STIMULI	0.0219356	0.0529895	-2.02835
M131	73	4.6354	MTORC1_MEDIATED_SIGNALLING	0.00624458	0.308475	0.941545
M132	40	5.34428	ER_TO_GOLGI_ANTEROGRADE_TRANSPORT	0.000784838	0.0439245	-2.05932
M133	48	9.47908	RNA_POLYMERASE_II_PRE_TRANSCRIPTION_EVENTS	0.00223782	0.0868726	1.35873
M134	52	29.4621	VEGF_LIGAND_RECEPTOR_INTERACTIONS	0.000329328	0.118	1.63081
M135	56	5.41036	RECYCLING_PATHWAY_OF_L1	0.0145426	0.0972032	-1.63489
M136	64	11.6084	CYTOSOLIC_TRNA_AMINOACYLATION	0.00014298	0.0702582	1.83356
M137	73	1.96364	FOXO_MEDIATED_TRANSCRIPTION_OF_CELL_CYCLE_GENES	0.00306381	0.0113364	-2.02403
M138	83	4.32005	TYPE_I_HEMIDESMOSOME_ASSEMBLY	0.00162864	0.107651	-1.51538
M139	65	27.019	CELL_CYCLE	3.61765e-17	0.0652734	-2.0154
M14	71	9.97154	RECYCLING_OF_EIF2_GDP	0.000614039	0.0192205	2.50277
M140	97	3.95407	ACTIVATED_NTRK3_SIGNALS_THROUGH_PI3K	0.000617264	0.0139316	-2.64254
M141	57	7.99927	CLASS_I_PEROXISOMAL_MEMBRANE_PROTEIN_IMPORT	5.75975e-05	0.0559134	2.00279
M142	34	1.39792	PEROXISOMAL_LIPID_METABOLISM	0.00197009	0.0929475	1.6731
M143	44	1.5309	IRE1ALPHA_ACTIVATES_CHAPERONES	0.00994489	0.0255913	-2.21174
M144	50	7.62617	RIPK1_MEDIATED_REGULATED_NECROSIS	0.00512243	0.117651	-1.62335
M145	55	2.23751	SIGNALING_BY_NOTCH1_HD_DOMAIN_MUTANTS_IN_CANCER	2.09188e-05	0.114694	-1.68465
M146	60	5.83749	RNA_POLYMERASE_I_TRANSCRIPTION_INITIATION	0.000884682	0.11989	1.68469
M147	69	5.18738	INTERFERON_ALPHA_BETA_SIGNALING	2.97184e-05	0.00810375	2.48065
M148	76	11.4225	INFECTIOUS_DISEASE	0.00622872	0.0651339	-1.89042
M149	53	8.32442	CELL_CYCLE_MITOTIC	5.53993e-08	0.0276302	2.31807
M15	55	2.09086	TRAF6_MEDIATED_NF_KB_ACTIVATION	0.00379292	0.288667	1.02387
M150	48	2.33497	OVARIAN_TUMOR_DOMAIN_PROTEASES	0.00696516	0.0164222	-2.08712
M151	41	4.87908	RNA_POLYMERASE_III_TRANSCRIPTION_INITIATION_FROM_TYPE_3_PROMOTER	0.00266317	0.045402	-2.07177
M152	90	14.1657	ACTIVATION_OF_THE_MRNA_UPON_BINDING_OF_THE_CAP_BINDING_COMPLEX_AND_EIFS_AND_SUBSEQUENT_BINDING_TO_43S	2.76977e-09	0.0362866	1.80247
M153	32	1.22705	CELL_EXTRACELLULAR_MATRIX_INTERACTIONS	7.16058e-06	0.00943421	2.40059
M154	40	2.08397	MET_ACTIVATES_RAS_SIGNALING	0.000379814	0.0674209	1.66665
M155	47	0.56312	SIGNALING_BY_MAPK_MUTANTS	0.000210773	0.0293061	-1.64076
M156	52	7.19805	FGFR2B_LIGAND_BINDING_AND_ACTIVATION	0.000526918	0.246718	1.05971
M157	55	1.57649	DISEASES_OF_MITOTIC_CELL_CYCLE	0.00892512	0.202155	1.33042
M158	65	1.29997	RHO_GTPASES_ACTIVATE_RHOTEKIN_AND_RHOPHILINS	0.0385531	0.0563197	-1.89052
M159	73	2.86265	DEVELOPMENTAL_BIOLOGY	0.00895429	0.0245036	2.31435
M16	63	2.34712	BMAL1_CLOCK_NPAS2_ACTIVATES_CIRCADIAN_GENE_EXPRESSION	0.00575735	0.0625583	-1.84497
M160	83	5.78311	HS_GAG_BIOSYNTHESIS	0.0128129	0.00205728	2.82752
M161	87	2.86453	INNATE_IMMUNE_SYSTEM	0.00177844	0.330215	0.994519
M162	34	1.71151	RNA_POLYMERASE_III_TRANSCRIPTION_INITIATION_FROM_TYPE_3_PROMOTER	0.00183684	0.144539	-1.3087
M163	45	3.24658	ACETYLCHOLINE_REGULATES_INSULIN_SECRETION	0.000394386	0.0105906	-2.33887
M164	50	6.60336	VASOPRESSIN_LIKE_RECEPTORS	0.000163776	0.262365	-1.13595
M165	55	3.95714	EPHRIN_SIGNALING	0.0021928	0.264593	1.15969
M166	61	3.00176	MET_ACTIVATES_PTK2_SIGNALING	0.00024423	0.151472	1.288
M167	69	41.4679	EXTRACELLULAR_MATRIX_ORGANIZATION	1.1923e-15	0.247751	1.17657
M168	78	5.01721	EGR2_AND_SOX10_MEDIATED_INITIATION_OF_SCHWANN_CELL_MYELINATION	0.010003	0.122779	-1.67765
M169	40	2.95269	ACTIVATION_OF_NIMA_KINASES_NEK9_NEK6_NEK7	0.0186252	0.121839	-1.42872
M17	63	36.4864	CILIUM_ASSEMBLY	0.0102643	0.191862	1.35726
M170	101	10.7744	METABOLISM_OF_RNA	7.86603e-08	0.0830614	-1.69864
M171	48	4.51939	HIV_ELONGATION_ARREST_AND_RECOVERY	0.00015945	0.0775416	-1.80758
M172	51	4.97653	FORMATION_OF_ATP_BY_CHEMIOSMOTIC_COUPLING	0.00217568	0.0098225	-2.74024
M173	56	28.3376	INTERFERON_SIGNALING	1.20172e-19	0.0481436	2.14891
M174	65	37.3186	RAC1_GTPASE_CYCLE	1.27532e-06	0.00369284	2.93368
M175	73	39.6684	MUSCLE_CONTRACTION	5.94217e-05	0.19099	1.37854
M176	84	1.04514	RAB_GEFS_EXCHANGE_GTP_FOR_GDP_ON_RABS	0.0142413	0.0454892	2.01807
M177	79	3.18632	REGULATION_OF_GENE_EXPRESSION_BY_HYPOXIA_INDUCIBLE_FACTOR	0.00147691	0.228025	-1.10012
M178	70	4.72053	DEVELOPMENTAL_BIOLOGY	0.00163759	0.00266065	-2.82514
M179	63	5.19862	METABOLISM_OF_FOLATE_AND_PTERINES	0.00229216	0.125883	-1.44422
M18	110	21.4012	INNATE_IMMUNE_SYSTEM	6.82107e-17	0.00282952	3.10317
M180	55	7.15932	BETA_OXIDATION_OF_VERY_LONG_CHAIN_FATTY_ACIDS	7.66571e-06	0.0343875	2.2476
M181	101	57.0622	CD22_MEDIATED_BCR_REGULATION	5.46513e-92	0.0057696	2.5814
M182	50	20.642	MITOCHONDRIAL_TRANSLATION	6.05946e-20	0.0659144	1.78926
M183	102	10.3464	POST_TRANSLATIONAL_PROTEIN_MODIFICATION	0.00262027	0.291503	-1.05416
M184	45	2.52427	DISEASES_OF_BASE_EXCISION_REPAIR	0.0149957	0.0326501	-2.00062
M185	36	10.7688	MITOCHONDRIAL_TRANSLATION	1.66961e-14	0.0613174	1.84193
M186	34	10.7645	REGULATION_OF_TP53_EXPRESSION_AND_DEGRADATION	0.00319507	0.0205368	2.49834
M187	45	1.72122	SIGNALING_BY_ACTIVIN	0.00117601	0.159106	1.23317
M188	92	41.2011	EXTRACELLULAR_MATRIX_ORGANIZATION	5.36464e-30	0.0550081	1.9352
M189	50	8.3423	PHOSPHOLIPID_METABOLISM	0.00539077	0.0523997	-1.68783
M19	55	28.754	L1CAM_INTERACTIONS	5.2715e-06	0.0386558	2.14296
M190	55	1.76222	TRANSPORT_OF_SMALL_MOLECULES	0.000312758	0.0661589	-1.60576
M191	88	10.3226	CELL_CYCLE	1.65049e-08	0.0707205	1.88501
M192	97	6.34611	RNA_POLYMERASE_II_TRANSCRIPTION_TERMINATION	4.68889e-06	0.33238	0.968511
M193	61	3.60822	REGULATION_OF_FOXO_TRANSCRIPTIONAL_ACTIVITY_BY_ACETYLATION	0.000724856	0.156766	-1.29698
M194	69	1.32251	ACYL_CHAIN_REMODELLING_OF_PE	0.00789927	0.151618	-1.17613
M195	78	5.502	FGFR2_ALTERNATIVE_SPLICING	0.00870637	0.0253192	1.96196
M196	40	5.88471	METABOLISM_OF_RNA	2.4867e-07	0.352596	0.864966
M197	48	1.09583	RAF_ACTIVATION	0.00532738	0.28225	1.12145
M198	52	24.7419	FANCONI_ANEMIA_PATHWAY	3.98306e-09	0.0569348	2.10105
M199	56	10.6671	METABOLISM_OF_RNA	1.21556e-05	0.00610629	2.85458
M2	48	3.183	P75NTR_NEGATIVELY_REGULATES_CELL_CYCLE_VIA_SC1	0.000157254	0.278803	-1.11902
M20	71	9.32943	TRANSPORT_OF_BILE_SALTS_AND_ORGANIC_ACIDS_METAL_IONS_AND_AMINE_COMPOUNDS	0.00747691	0.133084	1.6125
M200	85	16.5128	RUNX1_AND_FOXP3_CONTROL_THE_DEVELOPMENT_OF_REGULATORY_T_LYMPHOCYTES_TREGS	2.08225e-05	0.00454475	2.89029
M201	64	7.03526	TRNA_PROCESSING	0.00138712	0.124666	1.37094
M202	89	7.64083	G_BETA_GAMMA_SIGNALLING_THROUGH_CDC42	0.000217514	0.17477	1.41515
M203	73	8.3372	CDC42_GTPASE_CYCLE	0.00700663	0.00975922	-2.79026
M204	74	7.73366	NUCLEAR_RECEPTOR_TRANSCRIPTION_PATHWAY	0.000135973	0.327451	-0.990793
M205	84	8.38774	INNATE_IMMUNE_SYSTEM	0.0206052	0.000337673	-3.66506
M206	64	7.07074	FORMATION_OF_WDR5_CONTAINING_HISTONE_MODIFYING_COMPLEXES	0.000803099	0.0496126	-1.70443
M207	56	1.2561	BASIGIN_INTERACTIONS	0.00011464	0.0896994	1.73415
M208	52	5.19256	BETA_OXIDATION_OF_HEXANOYL_COA_TO_BUTANOYL_COA	0.000118409	0.144673	1.40065
M209	48	17.1327	ANTI_INFLAMMATORY_RESPONSE_FAVOURING_LEISHMANIA_PARASITE_INFECTION	0.000892138	0.048247	2.08504
M21	51	25.9212	OTHER_SEMAPHORIN_INTERACTIONS	0.00188843	0.0867126	1.35714
M210	41	1.90451	ACETYLCHOLINE_NEUROTRANSMITTER_RELEASE_CYCLE	0.000976684	0.0898746	1.60482
M211	30	1.40029	MUSCARINIC_ACETYLCHOLINE_RECEPTORS	0.0100173	0.021965	2.17695
M212	88	5.40434	INNATE_IMMUNE_SYSTEM	0.00179987	0.113124	1.66308
M213	35	4.57709	FORMATION_OF_THE_URETERIC_BUD	0.00109226	0.109578	-1.74503
M214	97	2.64912	RUNX1_INTERACTS_WITH_CO_FACTORS_WHOSE_PRECISE_EFFECT_ON_RUNX1_TARGETS_IS_NOT_KNOWN	0.00176464	0.000366966	-0.00513223
M215	45	5.57438	FORMATION_OF_LATERAL_PLATE_MESODERM	0.0149957	0.0961054	1.42289
M216	50	9.6818	AEROBIC_RESPIRATION_AND_RESPIRATORY_ELECTRON_TRANSPORT	2.18106e-06	0.00200257	0.00448769
M217	55	3.05283	RHOF_GTPASE_CYCLE	0.0104587	0.0521705	-1.49891
M218	61	3.95387	RNA_POLYMERASE_II_PRE_TRANSCRIPTION_EVENTS	1.95408e-05	0.00481055	2.77142
M219	70	5.87621	SIGNALING_BY_SCF_KIT	0.0173187	0.295154	-1.01556
M22	80	5.60615	CHOLESTEROL_BIOSYNTHESIS	2.06263e-23	0.312677	-0.970087
M220	78	6.93073	METABOLISM_OF_NITRIC_OXIDE_NOS3_ACTIVATION_AND_REGULATION	6.65568e-07	0.0779984	-1.83791
M221	79	7.25632	GOLGI_CISTERNAE_PERICENTRIOLAR_STACK_REORGANIZATION	0.00241856	0.0985319	1.65203
M222	70	6.90522	REGULATION_OF_INSULIN_LIKE_GROWTH_FACTOR_IGF_TRANSPORT_AND_UPTAKE_BY_INSULIN_LIKE_GROWTH_FACTOR_BINDING_PROTEINS_IGFBPS	0.00273264	0.125908	-1.53142
M223	60	8.89738	REGULATION_OF_KIT_SIGNALING	0.00190265	0.164767	1.43378
M224	55	2.50288	SARS_COV_2_ACTIVATES_MODULATES_INNATE_AND_ADAPTIVE_IMMUNE_RESPONSES	0.0112181	0.0665455	-2.00056
M225	50	4.43774	CHROMATIN_MODIFYING_ENZYMES	3.17141e-05	0.12338	-1.37306
M226	45	9.31824	CHROMATIN_MODIFYING_ENZYMES	0.00896463	0.0150083	-2.47307
M227	154	24.0846	DEVELOPMENTAL_BIOLOGY	0.000275926	0.000173248	-3.98667
M228	36	5.25218	NEUTROPHIL_DEGRANULATION	0.000902513	0.0761084	-1.81647
M229	87	9.2344	DOWNREGULATION_OF_TGF_BETA_RECEPTOR_SIGNALING	0.0099803	0.14972	1.48866
M23	45	4.6055	HYALURONAN_METABOLISM	1.81095e-05	0.101471	1.67234
M230	30	1.28423	DISEASES_OF_METABOLISM	5.00445e-07	0.0953674	-1.80306
M231	41	1.43451	INDUCTION_OF_CELL_CELL_FUSION	0.000564072	0.0488747	-1.92661
M232	48	1.52479	CDC6_ASSOCIATION_WITH_THE_ORC_ORIGIN_COMPLEX	0.025462	0.0972143	1.41758
M233	90	27.5799	AEROBIC_RESPIRATION_AND_RESPIRATORY_ELECTRON_TRANSPORT	2.69282e-77	0.000964008	0.00477061
M234	52	9.25551	INTEGRIN_CELL_SURFACE_INTERACTIONS	0.0032273	0.00685645	2.84506
M235	106	37.4354	EUKARYOTIC_TRANSLATION_ELONGATION	2.87844e-145	0.122261	1.49986
M236	56	2.87241	RNA_POLYMERASE_II_TRANSCRIPTION	0.00887591	0.130868	-1.42671
M237	65	7.37663	AUTOPHAGY	6.33433e-05	0.00838268	2.67221
M238	73	12.5763	ASPARAGINE_N_LINKED_GLYCOSYLATION	2.32603e-06	0.0523168	2.10606
M239	85	15.6844	METABOLISM_OF_RNA	4.41833e-10	0.111512	1.72739
M24	37	7.37034	AEROBIC_RESPIRATION_AND_RESPIRATORY_ELECTRON_TRANSPORT	0.000427709	0.0396924	1.70722
M25	33	8.90195	METABOLISM_OF_RNA	2.16164e-08	0.0697129	1.89396
M26	42	3.55064	METABOLISM_OF_PORPHYRINS	0.00259821	0.0520729	2.01768
M27	49	6.21535	RESOLUTION_OF_D_LOOP_STRUCTURES	0.00654311	0.0357763	2.22625
M28	53	0.426329	NGF_STIMULATED_TRANSCRIPTION	0.000353667	0.108697	-1.66392
M29	59	2.71513	SUMOYLATION_OF_DNA_METHYLATION_PROTEINS	0.00178115	0.0652063	-1.82669
M3	58	4.95652	INNATE_IMMUNE_SYSTEM	0.0213102	0.0490734	-2.03901
M30	67	3.60117	BRANCHED_CHAIN_AMINO_ACID_CATABOLISM	0.00395021	0.0802056	-1.75233
M31	74	4.54102	INOSITOL_PHOSPHATE_METABOLISM	9.20604e-05	0.121029	1.55162
M32	74	22.3016	CELL_CYCLE	5.26643e-09	0.0961041	-1.80302
M33	67	5.73738	PHOSPHOLIPID_METABOLISM	0.000363112	0.150825	-1.55083
M34	58	5.60553	REGULATION_OF_SIGNALING_BY_CBL	8.15292e-05	0.00552243	-2.17991
M35	53	17.57	METABOLISM_OF_RNA	1.40896e-14	0.00246782	3.28903
M36	48	13.8424	SIGNALING_BY_INTERLEUKINS	1.94904e-09	0.0141555	2.48783
M37	41	18.9397	CELL_CYCLE	1.34559e-05	0.0882756	-1.78951
M38	97	3.61453	FORMATION_OF_XYLULOSE_5_PHOSPHATE	0.000413262	0.0133019	-0.00372048
M39	33	2.62372	PROTEIN_UBIQUITINATION	0.00069578	0.00406475	-2.64029
M4	67	8.35809	ATTACHMENT_OF_GPI_ANCHOR_TO_UPAR	0.000411384	0.17445	1.24862
M40	38	12.248	INTERLEUKIN_4_AND_INTERLEUKIN_13_SIGNALING	0.00279943	0.0445619	2.14288
M41	47	1.69342	CYCLIN_A_CDK2_ASSOCIATED_EVENTS_AT_S_PHASE_ENTRY	0.00241681	0.0750938	1.50556
M42	51	2.84427	ANTI_INFLAMMATORY_RESPONSE_FAVOURING_LEISHMANIA_PARASITE_INFECTION	0.0107833	0.108486	-1.63904
M43	92	1.73712	NCAM_SIGNALING_FOR_NEURITE_OUT_GROWTH	0.000611351	0.15858	-1.41021
M44	91	6.41827	SYNTHESIS_OF_PYROPHOSPHATES_IN_THE_CYTOSOL	0.0016047	0.0377377	-1.71693
M45	86	4.57842	PROTEIN_LOCALIZATION	4.61334e-06	0.1714	1.30644
M46	86	34.505	IMMUNOREGULATORY_INTERACTIONS_BETWEEN_A_LYMPHOID_AND_A_NON_LYMPHOID_CELL	0.000797637	0.0186654	2.39934
M47	56	1.16175	APOPTOTIC_EXECUTION_PHASE	0.0162805	0.0670218	-1.7311
M48	63	6.55048	PEROXISOMAL_PROTEIN_IMPORT	0.000142802	0.0953238	1.80577
M49	71	3.79499	ABC_TRANSPORTERS_IN_LIPID_HOMEOSTASIS	0.00325358	0.116668	1.42541
M5	41	10.1004	MITOCHONDRIAL_TRANSLATION	0.000135946	0.0333745	2.03184
M50	89	1.69026	INFECTIOUS_DISEASE	0.00180162	0.0640525	-1.88928
M51	80	45.226	INNATE_IMMUNE_SYSTEM	4.47905e-15	0.0149735	2.44819
M52	33	1.82798	LIPID_PARTICLE_ORGANIZATION	0.0132033	0.0365878	-2.15355
M53	92	11.3722	MITOCHONDRIAL_TRANSLATION	7.24004e-09	0.0453289	1.94429
M54	43	0.563077	MAP2K_AND_MAPK_ACTIVATION	0.00590697	0.0720846	-1.76802
M55	48	3.83894	INTERLEUKIN_27_SIGNALING	0.000570573	0.0311724	2.17794
M56	53	12.0093	RUNX1_INTERACTS_WITH_CO_FACTORS_WHOSE_PRECISE_EFFECT_ON_RUNX1_TARGETS_IS_NOT_KNOWN	8.60069e-06	0.0718292	1.89079
M57	59	1.52893	NEGATIVE_REGULATION_OF_MAPK_PATHWAY	0.0125174	0.00163612	0.00464154
M58	67	6.02809	MITOCHONDRIAL_FATTY_ACID_BETA_OXIDATION	0.000603405	0.075915	1.93357
M59	75	9.12002	INTERFERON_ALPHA_BETA_SIGNALING	1.44093e-13	0.0105727	2.58028
M6	74	35.9325	INTEGRIN_CELL_SURFACE_INTERACTIONS	0.000834249	0.0501673	2.05367
M60	79	10.404	BILE_ACID_AND_BILE_SALT_METABOLISM	0.00161978	0.0444981	2.02782
M61	92	35.0849	EXTRACELLULAR_MATRIX_ORGANIZATION	0.000525625	0.0957562	1.78398
M62	70	18.223	EXTRACELLULAR_MATRIX_ORGANIZATION	1.27342e-06	0.296565	-1.05676
M63	63	5.93227	RND3_GTPASE_CYCLE	0.0135613	0.0776776	1.49583
M64	55	6.02433	REPRESSION_OF_WNT_TARGET_GENES	0.0011808	0.000194127	-0.00533905
M65	51	1.53876	INOSITOL_PHOSPHATE_METABOLISM	0.0116948	0.186065	-1.35583
M66	45	5.70039	EPIGENETIC_REGULATION_OF_GENE_EXPRESSION	0.000964434	0.132263	-1.34446
M67	35	7.24801	REGULATION_OF_MITF_M_DEPENDENT_GENES_INVOLVED_IN_LYSOSOME_BIOGENESIS_AND_AUTOPHAGY	0.000752896	0.0495581	1.91681
M68	38	1.11652	SMOOTH_MUSCLE_CONTRACTION	0.00534328	0.36836	-0.893695
M69	47	1.28619	PROTEIN_REPAIR	0.0187607	0.0536892	1.95486
M7	33	6.413	COMPLEX_I_BIOGENESIS	0.000448307	0.0207936	1.88212
M70	51	0.837771	ENDOSOMAL_VACUOLAR_PATHWAY	0.000618108	0.0573042	-1.96019
M71	56	5.82964	METABOLISM_OF_STEROIDS	0.00264552	0.0997193	-1.64412
M72	63	21.2816	LGI_ADAM_INTERACTIONS	0.00154629	0.198834	1.31662
M73	71	7.51486	INNATE_IMMUNE_SYSTEM	6.20924e-05	0.0225793	2.43306
M74	81	9.87963	PROCESSING_OF_CAPPED_INTRON_CONTAINING_PRE_MRNA	0.000147527	0.0210707	-2.33529
M75	33	13.9982	NEUREXINS_AND_NEUROLIGINS	0.00678416	0.169793	1.40986
M76	105	7.37736	ANCHORING_OF_THE_BASAL_BODY_TO_THE_PLASMA_MEMBRANE	6.20063e-05	0.0530836	-2.01331
M77	43	2.0578	ATF6_ATF6_ALPHA_ACTIVATES_CHAPERONE_GENES	0.000359986	0.143954	-1.4422
M78	49	5.04196	ABERRANT_REGULATION_OF_MITOTIC_EXIT_IN_CANCER_DUE_TO_RB1_DEFECTS	0.00193421	0.0216918	-2.37475
M79	54	0.59309	NF_KB_ACTIVATION_THROUGH_FADD_RIP_1_PATHWAY_MEDIATED_BY_CASPASE_8_AND_10	0.000978103	0.0350479	-1.59805
M8	38	5.69128	ION_TRANSPORT_BY_P_TYPE_ATPASES	0.00036524	0.0891708	1.7003
M80	59	8.82646	DOPAMINE_CLEARANCE_FROM_THE_SYNAPTIC_CLEFT	0.0196242	0.205567	1.25054
M81	100	37.9185	CELL_CYCLE	2.38275e-51	0.0275386	2.22817
M82	95	5.04265	SYNTHESIS_OF_GLYCOSYLPHOSPHATIDYLINOSITOL_GPI	0.00574676	0.270807	1.04694
M83	68	26.7899	NEUTROPHIL_DEGRANULATION	2.89067e-09	0.160424	1.47434
M84	75	4.08845	CHOLESTEROL_BIOSYNTHESIS	0.00807219	0.14959	1.5145
M85	39	6.45608	EPH_EPHRIN_SIGNALING	0.00176714	0.0147483	2.41668
M86	46	2.5857	FASL_CD95L_SIGNALING	0.015658	0.181719	1.374
M87	51	8.96665	METABOLISM_OF_RNA	6.41368e-07	0.0261994	2.34509
M88	56	10.2023	ADAPTIVE_IMMUNE_SYSTEM	0.000215849	0.000207612	3.6998
M89	63	10.8631	MEMBRANE_TRAFFICKING	4.79389e-08	0.0554261	2.03414
M9	78	10.0523	METABOLISM_OF_RNA	1.29236e-10	0.0849563	1.57737
M90	70	11.5438	SIGNALING_BY_SCF_KIT	5.05536e-05	0.06052	1.97642
M91	81	6.47602	ASPARAGINE_N_LINKED_GLYCOSYLATION	0.00138256	0.0615893	2.00067
M92	34	1.22469	COMPLEX_I_BIOGENESIS	0.0104572	0.390876	-0.883568
M93	43	5.53942	NOD1_2_SIGNALING_PATHWAY	0.00480592	0.00155377	3.26909
M94	49	5.47099	SPHINGOLIPID_DE_NOVO_BIOSYNTHESIS	0.00654311	0.0839253	-1.87768
M95	54	9.13241	ACTIVATION_OF_C3_AND_C5	0.000355215	0.159676	1.46763
M96	60	4.35098	A_TETRASACCHARIDE_LINKER_SEQUENCE_IS_REQUIRED_FOR_GAG_SYNTHESIS	0.00486003	0.030664	-2.02457
M97	68	12.3232	REGULATION_OF_PTEN_STABILITY_AND_ACTIVITY	5.13864e-20	0.0685117	1.9623
M98	75	4.49849	NGF_STIMULATED_TRANSCRIPTION	0.00097976	0.301899	-1.08874
M99	40	21.9966	G_ALPHA_I_SIGNALLING_EVENTS	0.000174198	0.00174005	3.08168
