# Supplementary material for: Immune-epithelial crosstalk governs immune checkpoint inhibitor efficacy in colorectal cancer
Source: iScience. 2026 Jul 8;29(7):116544. doi: 10.1016/j.isci.2026.116544 (PMC13378363; doi:10.1016/j.isci.2026.116544)
Supplement: Table S3. Expanded TRB-CDR3 clonotypes and matches to VDJdb annotated specificities [file mmc4.xlsx]

## Sheet: Sheet1
gene	cdr3	v.segm	j.segm	mhc	epitope	antigen	species	reference
TRB	CASSLDGATNEKLFF	TRBV5-1*01	TRBJ1-4*01	HLA-A*02:01	RLNEVAKNL	Spike	SARS-CoV-2	PMID:34793243
TRB	CASSLGPNYEQYF	TRBV7-6*01	TRBJ2-7*01	HLA-A*03:01	KLGGALQAK	IE1	CMV	https://www.10xgenomics.com/resources/application-notes/a-new-way-of-exploring-immunity-linking-highly-multiplexed-antigen-recognition-to-immune-repertoire-and-phenotype/#
TRB	CASSLGQAYEQYF	TRBV7-8*01	TRBJ2-7*01	HLA-A*01:01	TTDPSFLGRY	NSP3	SARS-CoV-2	https://github.com/antigenomics/vdjdb-db/issues/326
TRB	CASSLGQAYEQYF	TRBV7-8*01	TRBJ2-7*01	HLA-A*02:01	GLCTLVAML	BMLF1	EBV	PMID:28636589
TRB	CASSLGQAYEQYF	TRBV7-8*01	TRBJ2-7*01	HLA-B*08:01	FLRGRAYGL	EBNA3A	EBV	PMID:23267020
TRB	CASSLGQAYEQYF	TRBV7-8*01	TRBJ2-7*01	HLA-B*08:01	FLRGRAYGL	EBNA3A	EBV	PMID:21555537
TRB	CASSLGQAYEQYF	TRBV7-8*01	TRBJ2-7*01	HLA-B*08:01	FLRGRAYGL	EBNA3A	EBV	PMID:24512815
TRB	CASSLGQAYEQYF	TRBV13*01	TRBJ2-1*01	HLA-B*08:01	FLRGRAYGL	EBNA3A	EBV	PMID:9862375
TRB	CASSLGQAYEQYF	TRBV7-8*01	TRBJ2-7*01	HLA-B*08:01	FLRGRAYGL	EBNA3A	EBV	PMID:16326979
TRB	CASSLGQAYEQYF	TRBV7-8*01	TRBJ2-7*01	HLA-B*08:01:29	FLRGRAYGL	EBNA3A	EBV	PMID:12530975
TRB	CASSLGQAYEQYF	TRBV7-8*01	TRBJ2-7*01	HLA-B*44:05:01	EEYLKAWTF	MLANA	HomoSapiens	PMID:20064448
TRB	CASSLGQAYEQYF	TRBV7-8*01	TRBJ2-7*01	HLA-B*44:05:01	EEYLQAFTY	ABCD3	HomoSapiens	PMID:20064448
TRB	CASSLGQGSSYEQYF	TRBV28*01	TRBJ2-7*01	HLA-A*03:01	KLGGALQAK	IE1	CMV	https://www.10xgenomics.com/resources/application-notes/a-new-way-of-exploring-immunity-linking-highly-multiplexed-antigen-recognition-to-immune-repertoire-and-phenotype/#
TRB	CASSLSWGGFYNEQFF	TRBV27*01	TRBJ2-1*01	HLA-B*07:02	TPRVTGGGAM	pp65	CMV	PMID:21555537
TRB	CASSLSWGGFYNEQFF	TRBV27*01	TRBJ2-1*01	HLA-B*07:02	TPRVTGGGAM	pp65	CMV	PMID:24512815
TRB	CASSLTLNTEAFF	TRBV5-1*01	TRBJ1-1*01	HLA-A*02:01	LPDDFTGCV	Spike	SARS-CoV-2	PMID:34793243
TRB	CASSLTLNTEAFF	TRBV12-4*01	TRBJ1-1*01	HLA-A*11:01	IVTDFSVIK	EBNA4	EBV	https://www.10xgenomics.com/resources/application-notes/a-new-way-of-exploring-immunity-linking-highly-multiplexed-antigen-recognition-to-immune-repertoire-and-phenotype/#
TRB	CASSPGTGSYEQYF	TRBV5-1*01	TRBJ2-7*01	HLA-A*03:01	KLGGALQAK	IE1	CMV	https://www.10xgenomics.com/resources/application-notes/a-new-way-of-exploring-immunity-linking-highly-multiplexed-antigen-recognition-to-immune-repertoire-and-phenotype/#
TRB	CASSPGTGSYEQYF	TRBV5-1*01	TRBJ2-7*01	HLA-B*08:01	RAKFKQLL	BZLF1	EBV	PMID:24512815
TRB	CASSPRDGQETQYF	TRBV7-6*01	TRBJ2-5*01	HLA-A*02	NLVPMVATV	pp65	CMV	PMID:28423320
TRB	CASSPRDGQETQYF	TRBV4-1*01	TRBJ2-5*01	HLA-A*02:01	GILGFVFTL	M	InfluenzaA	PMID:28636592
TRB	CASSSAYYGYTF	TRBV12-3*01	TRBJ1-2*01	HLA-A*02	NLVPMVATV	pp65	CMV	PMID:28423320
TRB	CASSSAYYGYTF	TRBV12-4*01	TRBJ1-2*01	HLA-A*02:01	NLVPMVATV	pp65	CMV	https://doi.org/10.1101/2020.05.04.20085779
TRB	CASSSAYYGYTF	TRBV12-4*01	TRBJ1-2*01	HLA-A*02:01	NLVPMVATV	pp65	CMV	PMID:23267020
TRB	CASSSAYYGYTF	TRBV12-4*01	TRBJ1-2*01	HLA-A*02:01	NLVPMVATV	pp65	CMV	PMID:19017975
TRB	CASSSAYYGYTF	TRBV12-4*01	TRBJ1-2*01	HLA-A*02:01	NLVPMVATV	pp65	CMV	PMID:24512815
TRB	CASSSAYYGYTF	TRBV12-4*01	TRBJ1-2*01	HLA-A*02:01	NLVPMVATV	pp65	CMV	PMID:28636592
TRB	CASSSLNTEAFF	TRBV27*01	TRBJ1-1*01	HLA-A*01:01	TTDPSFLGRY	NSP3	SARS-CoV-2	https://github.com/antigenomics/vdjdb-db/issues/326
TRB	CASSSLNTEAFF	TRBV27*01	TRBJ1-1*01	HLA-A*02	GLCTLVAML	BMLF1	EBV	PMID:29483360
TRB	CASSSLNTEAFF	TRBV27*01	TRBJ1-1*01	HLA-A*02:01	AMQTMLFTM	ORF1ab	SARS-CoV-2	PMID:34793243
TRB	CASSSLNTEAFF	TRBV27*01	TRBJ1-1*01	HLA-B*08:01	RAKFKQLL	BZLF1	EBV	PMID:23267020
TRB	CASSSLNTEAFF	TRBV27*01	TRBJ1-1*01	HLA-B*08:01	RAKFKQLL	BZLF1	EBV	PMID:21555537
TRB	CASSSLNTEAFF	TRBV27*01	TRBJ1-1*01	HLA-B*08:01	RAKFKQLL	BZLF1	EBV	PMID:24512815
TRB	CASSSLNTEAFF	TRBV27*01	TRBJ1-1*01	HLA-B*44:02	VENPHLMGWD	RNP	SARS-CoV-2	https://github.com/antigenomics/vdjdb-db/issues/326
TRB	CASSTTGANTEAFF	TRBV12-3*01	TRBJ1-1*01	HLA-A*02	NLVPMVATV	pp65	CMV	PMID:28423320
TRB	CASSYGSNQPQHF	TRBV6-3*01	TRBJ1-5*01	HLA-A*03:01	KLGGALQAK	IE1	CMV	https://www.10xgenomics.com/resources/application-notes/a-new-way-of-exploring-immunity-linking-highly-multiplexed-antigen-recognition-to-immune-repertoire-and-phenotype/#
