# Supplementary material for: Immune-epithelial crosstalk governs immune checkpoint inhibitor efficacy in colorectal cancer
Source: iScience. 2026 Jul 8;29(7):116544. doi: 10.1016/j.isci.2026.116544 (PMC13378363; doi:10.1016/j.isci.2026.116544)
Supplement: Table S4. Correlations between TRB repertoire clonality (Gini index) and histopathology-derived immune cell scores [file mmc5.xlsx]

## Sheet: Sheet1
	Spearman rho	p-value
CD4_TuCore	-0.104338	0.5818
CD4_TuEdge	0.0785317	0.679
CD8_TuCore	0.267631	0.1524
CD8_TuEdge	0.34861	0.05967
Foxp3_pos_TuCore	0.155951	0.4089
Foxp3_pos_TuEdge	-0.00912226	0.9618
