# Supplementary material for: Immune-epithelial crosstalk governs immune checkpoint inhibitor efficacy in colorectal cancer
Source: iScience. 2026 Jul 8;29(7):116544. doi: 10.1016/j.isci.2026.116544 (PMC13378363; doi:10.1016/j.isci.2026.116544)
Supplement: Table S5. Differentially expressed genes between high and low TRB-CDR3 Gini index tumor groups [file mmc6.xlsx]

## Sheet: Sheet1
ensemblID	symbol	baseMean	log2FoldChange	lfcSE	pvalue	padj
ENSG00000211669	IGLV3-10	1440.39	-0.0590531	0.128697	3.76078e-10	5.60958e-06
ENSG00000133392	MYH11	3532.12	-1.65315	0.336381	3.36368e-08	0.000250863
ENSG00000198938	COX3	197125	-0.798767	0.164456	5.44504e-08	0.000270727
ENSG00000166546	BEAN1	112.447	2.97131	0.630019	9.86746e-08	0.000367958
ENSG00000057019	DCBLD2	4567.84	2.56706	0.551834	1.54813e-07	0.000461838
ENSG00000120217	CD274	653.105	2.06722	0.453281	2.34861e-07	0.000583865
ENSG00000106404	CLDN15	765.845	-2.22974	0.51622	5.06421e-07	0.000820579
ENSG00000186007	LEMD1	224.173	2.91646	0.66796	5.50134e-07	0.000820579
ENSG00000187720	THSD4	863.237	-1.44893	0.332814	4.85175e-07	0.000820579
ENSG00000197296	FITM2	749.408	-0.816122	0.184327	4.20412e-07	0.000820579
ENSG00000124253	PCK1	2358.89	-0.0722928	0.145304	6.10495e-07	0.000827832
ENSG00000058085	LAMC2	14122.5	1.26408	0.303053	1.24873e-06	0.00124173
ENSG00000111424	VDR	5262.47	-0.703017	0.166911	1.15396e-06	0.00124173
ENSG00000151743	AMN1	176.2	0.822282	0.194601	1.13452e-06	0.00124173
ENSG00000170442	KRT86	62.208	1.6404	0.391974	1.22151e-06	0.00124173
ENSG00000154122	ANKH	3989.61	-0.797237	0.192032	1.41582e-06	0.0013199
ENSG00000156218	ADAMTSL3	63.1302	-1.35568	0.335164	1.95378e-06	0.00171427
ENSG00000148600	CDHR1	1582.49	-0.042745	0.114469	2.59555e-06	0.00179808
ENSG00000197408	CYP2B6	213.466	-0.0823314	0.161623	2.65204e-06	0.00179808
ENSG00000198727	CYTB	123777	-0.804138	0.199301	2.31776e-06	0.00179808
ENSG00000198888	ND1	90052.8	-0.885542	0.220468	2.41355e-06	0.00179808
ENSG00000259479		298.368	1.59582	0.39812	2.59308e-06	0.00179808
ENSG00000211935	IGHV1-3	722.046	-0.00182096	0.0989234	2.85132e-06	0.00184915
ENSG00000134684	YARS1	7349.6	0.405629	0.0993751	3.07234e-06	0.00190946
ENSG00000145293	ENOPH1	2909.21	0.317756	0.0769294	3.33077e-06	0.00198727
ENSG00000165046	LETM2	98.8563	1.10853	0.282212	3.72107e-06	0.00207532
ENSG00000254087	LYN	6680.92	0.765118	0.193769	3.75661e-06	0.00207532
ENSG00000211933	IGHV6-1	382.357	-0.011487	0.0995946	4.02268e-06	0.00214294
ENSG00000149212	SESN3	888.497	-1.29495	0.338182	4.62514e-06	0.00229962
ENSG00000214357	NEURL1B	1842.02	-0.881386	0.228339	4.56154e-06	0.00229962
ENSG00000092068	SLC7A8	2137.09	-0.998641	0.263229	5.32192e-06	0.0025607
ENSG00000129084	PSMA1	936.657	0.378839	0.0956764	5.51104e-06	0.00256883
ENSG00000131730	CKMT2	69.1667	-0.09304	0.187628	6.66594e-06	0.003013
ENSG00000096070	BRPF3	2237.08	-0.62583	0.165489	7.22745e-06	0.00317073
ENSG00000076242	MLH1	796.548	-1.19415	0.326381	9.15519e-06	0.00369078
ENSG00000115602	IL1RL1	90.6583	-1.72367	0.473067	8.82972e-06	0.00369078
ENSG00000172322	CLEC12A	151.883	1.89969	0.514664	9.11751e-06	0.00369078
ENSG00000130528	HRC	27.0318	-1.25903	0.344937	9.67266e-06	0.00379677
ENSG00000211892	IGHG4	10110.7	-3.72969	0.567821	1.02007e-05	0.00390138
ENSG00000143256	PFDN2	3053.47	0.524573	0.141048	1.07509e-05	0.004009
ENSG00000019991	HGF	271.875	-1.28538	0.356982	1.11238e-05	0.00401256
ENSG00000140105	WARS1	21613.4	1.32501	0.362291	1.12985e-05	0.00401256
ENSG00000134245	WNT2B	275.046	-1.32631	0.37021	1.17878e-05	0.00408898
ENSG00000111012	CYP27B1	249.108	1.84132	0.262837	1.28768e-05	0.00436525
ENSG00000113356	POLR3G	431.394	0.962986	0.267382	1.47298e-05	0.00477631
ENSG00000123609	NMI	2489.47	0.519136	0.142448	1.46534e-05	0.00477631
ENSG00000148204	CRB2	140.191	-1.78467	0.511195	1.50876e-05	0.00478821
ENSG00000155850	SLC26A2	3181.44	-0.0500583	0.118277	1.88585e-05	0.00520913
ENSG00000158089	GALNT14	214.185	-0.0458067	0.116554	1.78453e-05	0.00520913
ENSG00000163191	S100A11	12222.2	0.721168	0.201666	1.83589e-05	0.00520913
ENSG00000184575	XPOT	4937.96	0.568346	0.160423	1.86665e-05	0.00520913
ENSG00000211967	IGHV3-53	187.753	-1.10552	0.680676	1.82599e-05	0.00520913
ENSG00000235194	PPP1R3E	197.131	-0.581198	0.163953	1.8508e-05	0.00520913
ENSG00000243264	IGKV2D-29	152.01	0.0116092	0.0995919	1.84045e-05	0.00520913
ENSG00000004799	PDK4	1298.68	-1.81337	0.539349	2.3674e-05	0.00579234
ENSG00000065923	SLC9A7	892.68	0.84181	0.241852	2.18624e-05	0.00579234
ENSG00000109610	SOD3	3999.71	-1.14194	0.334944	2.26605e-05	0.00579234
ENSG00000115919	KYNU	896.902	1.4969	0.436674	2.44955e-05	0.00579234
ENSG00000126562	WNK4	860.473	-1.58022	0.469522	2.39609e-05	0.00579234
ENSG00000131831	RAI2	228.879	-1.23245	0.363083	2.354e-05	0.00579234
ENSG00000140450	ARRDC4	1497.06	-0.799043	0.233607	2.38865e-05	0.00579234
ENSG00000151490	PTPRO	538.868	-1.74224	0.519911	2.4697e-05	0.00579234
ENSG00000185432	TMT1A	2416.64	-1.37614	0.408637	2.48532e-05	0.00579234
ENSG00000211625	IGKV3D-20	661.877	-0.0638994	0.133608	2.38725e-05	0.00579234
ENSG00000104312	RIPK2	1810.9	0.698481	0.202915	2.72496e-05	0.00597729
ENSG00000143507	DUSP10	972.594	0.930006	0.270307	2.67855e-05	0.00597729
ENSG00000164542	MATCAP2	474.017	0.721784	0.210428	2.64577e-05	0.00597729
ENSG00000172403	SYNPO2	1021.02	-1.08307	0.32269	2.71141e-05	0.00597729
ENSG00000161091	MFSD12	3865.13	0.595235	0.174516	2.87116e-05	0.00620669
ENSG00000172201	ID4	454.112	-1.28349	0.386455	2.98255e-05	0.00635539
ENSG00000100473	COCH	126.794	-0.0318944	0.106751	3.12869e-05	0.0064816
ENSG00000169918	OTUD7A	78.954	-1.31637	0.397945	3.12566e-05	0.0064816
ENSG00000183018	SPNS2	5613.74	1.47661	0.439094	3.2168e-05	0.00657286
ENSG00000168003	SLC3A2	8652.99	0.497418	0.145713	3.32862e-05	0.00670941
ENSG00000005882	PDK2	998.748	-0.598499	0.179573	3.83496e-05	0.00715344
ENSG00000065911	MTHFD2	6753.04	0.523824	0.156516	3.92181e-05	0.00715344
ENSG00000089692	LAG3	499.14	1.61769	0.492828	3.93257e-05	0.00715344
ENSG00000106105	GARS1	7962.31	0.407576	0.119885	3.61073e-05	0.00715344
ENSG00000110619	CARS1	3135.7	0.434316	0.127129	3.91953e-05	0.00715344
ENSG00000173080	RXFP4	55.1872	-1.41867	0.43622	3.69502e-05	0.00715344
ENSG00000197265	GTF2E2	2176.79	0.423203	0.123466	3.82116e-05	0.00715344
ENSG00000275302	CCL4	654.462	1.48735	0.452372	3.87611e-05	0.00715344
ENSG00000131203	IDO1	2680.13	2.13308	0.653141	4.32768e-05	0.00777731
ENSG00000117560	FASLG	81.7795	1.63146	0.503163	4.4494e-05	0.0078875
ENSG00000166452	AKIP1	1126.48	0.328265	0.0949979	4.49475e-05	0.0078875
ENSG00000204588	LINC01123	143.135	-0.958248	0.298514	4.75478e-05	0.00824679
ENSG00000254709	IGLL5	536.955	-0.087517	0.170103	5.08395e-05	0.00871635
ENSG00000010030	ETV7	871.819	0.937222	0.289683	5.17162e-05	0.0087659
ENSG00000196954	CASP4	2844.02	0.728244	0.223493	5.24237e-05	0.00878597
ENSG00000118526	TCF21	246.947	-1.2295	0.391368	5.47115e-05	0.00906751
ENSG00000090339	ICAM1	5767.59	1.41753	0.448247	5.99874e-05	0.00983267
ENSG00000117228	GBP1	5380.99	1.25284	0.396354	6.32289e-05	0.0100661
ENSG00000228223	HCG11	244.165	-1.00803	0.323415	6.28201e-05	0.0100661
ENSG00000241755	IGKV1-9	1331.04	-0.0617679	0.130957	6.34362e-05	0.0100661
ENSG00000083457	ITGAE	989.906	0.862242	0.270862	6.62494e-05	0.0102935
ENSG00000165233	CARD19	1300.75	0.443475	0.136095	6.61823e-05	0.0102935
ENSG00000181350	LRRC75A	912.409	-1.06921	0.346929	6.85945e-05	0.010548
ENSG00000111331	OAS3	8024.33	0.974453	0.31106	7.08952e-05	0.0107807
ENSG00000242534	IGKV2D-28	261.542	-0.0157852	0.101056	7.15535e-05	0.0107807
ENSG00000172156	CCL11	469.97	-1.41861	0.466719	7.39963e-05	0.0110373
ENSG00000105374	NKG7	542.91	1.5142	0.491721	7.64103e-05	0.0111242
ENSG00000105784	RUNDC3B	95.5981	-1.10646	0.363732	7.78382e-05	0.0111242
ENSG00000111725	PRKAB1	3044.44	-0.770779	0.250791	7.81657e-05	0.0111242
ENSG00000152465	NMT2	689.262	-0.32133	0.0973166	7.63361e-05	0.0111242
ENSG00000233006	MIR3936HG	40.2001	-0.833237	0.270967	7.83081e-05	0.0111242
ENSG00000103257	SLC7A5	7375.12	0.888203	0.283946	7.9169e-05	0.0111404
ENSG00000162981	LRATD1	10640.6	-1.26439	0.42178	8.62909e-05	0.0117011
ENSG00000166165	CKB	8188.36	-1.48634	0.49998	8.56579e-05	0.0117011
ENSG00000175592	FOSL1	1333.86	1.59641	0.522817	8.45062e-05	0.0117011
ENSG00000275385	CCL18	3496.6	2.22744	0.733736	8.56804e-05	0.0117011
ENSG00000156587	UBE2L6	7001.73	0.889689	0.287283	8.73066e-05	0.0117321
ENSG00000230006		59.6056	-0.0989095	0.19626	9.08478e-05	0.012099
ENSG00000198363	ASPH	19463.3	0.692503	0.221191	9.46334e-05	0.0124916
ENSG00000103005	USB1	2382.21	0.425258	0.135121	9.77186e-05	0.0127857
ENSG00000099810	MTAP	2475.74	0.736523	0.242791	0.000104499	0.013554
ENSG00000196159	FAT4	337.407	-0.786459	0.263379	0.000105426	0.0135563
ENSG00000011422	PLAUR	8078.83	1.17751	0.395403	0.000108564	0.0138406
ENSG00000086300	SNX10	1148.65	1.12887	0.379046	0.000110465	0.0138853
ENSG00000176083	ZNF683	102.909	1.67548	0.567367	0.000110777	0.0138853
ENSG00000077943	ITGA8	306.846	-1.13499	0.391677	0.000114188	0.0141062
ENSG00000109861	CTSC	12237.1	0.795545	0.26396	0.000114647	0.0141062
ENSG00000240065	PSMB9	6822.03	0.857921	0.285046	0.000115377	0.0141062
ENSG00000180644	PRF1	1381.26	1.41488	0.481626	0.000119483	0.0144895
ENSG00000135069	PSAT1	3541.56	0.78285	0.263121	0.000124452	0.0145182
ENSG00000136868	SLC31A1	6438.94	0.339749	0.107729	0.000123084	0.0145182
ENSG00000242371	IGKV1-39	856.761	-1.72036	0.6072	0.00012441	0.0145182
ENSG00000267100	ILF3-DT	742.781	-0.652073	0.221199	0.000123027	0.0145182
ENSG00000271503	CCL5	3212.14	1.45543	0.495263	0.000124586	0.0145182
ENSG00000205277	MUC12	1472.36	-0.0545723	0.12356	0.000127439	0.0146573
ENSG00000225492		110.803	1.3964	0.479569	0.000127745	0.0146573
ENSG00000177098	SCN4B	102.544	-0.985389	0.341855	0.000130072	0.0148103
ENSG00000010539	ZNF200	660.511	0.401701	0.131159	0.000135515	0.0150846
ENSG00000127329	PTPRB	1350.21	-0.604607	0.205528	0.000135257	0.0150846
ENSG00000163959	SLC51A	179.345	-0.0280713	0.104393	0.00013482	0.0150846
ENSG00000196388	INCA1	110.246	-0.685406	0.23571	0.000139701	0.0153304
ENSG00000251546	IGKV1D-39	822.249	-0.0589423	0.127774	0.000139779	0.0153304
ENSG00000113594	LIFR	190.617	-1.32158	0.471772	0.000148809	0.0161535
ENSG00000143297	FCRL5	360.696	-1.66538	0.601653	0.000151395	0.0161535
ENSG00000162882	HAAO	488.357	-1.31265	0.469513	0.000151298	0.0161535
ENSG00000168237	GLYCTK	846.199	-0.789606	0.2789	0.000151615	0.0161535
ENSG00000041353	RAB27B	2211.54	0.982989	0.339805	0.000153072	0.016193
ENSG00000163814	CDCP1	7341.17	0.652802	0.223772	0.000154532	0.0162324
ENSG00000137497	NUMA1	6949.18	-0.448623	0.15111	0.000158204	0.0164307
ENSG00000137673	MMP7	1158.2	2.61524	0.681752	0.000161473	0.0164307
ENSG00000137857	DUOX1	217.315	-1.44039	0.521613	0.000161928	0.0164307
ENSG00000170703	TTLL6	102.214	-1.03844	0.370338	0.000160543	0.0164307
ENSG00000198763	ND2	117102	-0.694301	0.243119	0.000159707	0.0164307
ENSG00000136689	IL1RN	3936.27	1.56014	0.550163	0.000171724	0.017307
ENSG00000109906	ZBTB16	180.83	-0.0617509	0.13064	0.000175619	0.0173479
ENSG00000145649	GZMA	828.708	1.40381	0.498945	0.000175304	0.0173479
ENSG00000154451	GBP5	1865.86	1.54367	0.545748	0.000173566	0.0173479
ENSG00000140464	PML	4923.46	0.646393	0.220666	0.000178475	0.017514
ENSG00000277632	CCL3	653.455	1.89132	0.679119	0.000183392	0.0178789
ENSG00000175445	LPL	833.962	-0.104487	0.210997	0.000187858	0.0181954
ENSG00000021645	NRXN3	146.625	-1.26985	0.46801	0.000192779	0.0185516
ENSG00000198860	TSEN15	1207.64	0.432495	0.148307	0.000197776	0.01879
ENSG00000256039	LINC02446	155.785	2.08291	0.758854	0.000197262	0.01879
ENSG00000096968	JAK2	1826.32	0.710711	0.250699	0.000203033	0.0188102
ENSG00000168243	GNG4	51.4432	0.0358977	0.107026	0.000201842	0.0188102
ENSG00000196754	S100A2	241.341	2.59526	0.495192	0.00020261	0.0188102
ENSG00000211637	IGLV4-69	519.448	-0.0488396	0.118447	0.000201901	0.0188102
ENSG00000173175	ADCY5	79.913	-1.31891	0.490163	0.000204381	0.0188182
ENSG00000171860	C3AR1	961.902	1.14813	0.417124	0.000211866	0.0193877
ENSG00000070501	POLB	717.896	0.380409	0.129936	0.000217048	0.0197408
ENSG00000115267	IFIH1	2184.26	0.709097	0.253235	0.000219966	0.0198849
ENSG00000158473	CD1D	164.634	-0.958936	0.357544	0.000229705	0.0206403
ENSG00000137474	MYO7A	396.197	0.849952	0.310246	0.000232065	0.0207275
ENSG00000119599	DCAF4	493.457	-0.493431	0.177108	0.000237765	0.0208617
ENSG00000123243	ITIH5	1056.44	-0.985213	0.369501	0.000236376	0.0208617
ENSG00000126456	IRF3	3133.04	0.311981	0.103962	0.000237432	0.0208617
ENSG00000187608	ISG15	5039.43	1.34756	0.497662	0.000244056	0.0212886
ENSG00000163145	C1QTNF7	39.3515	-1.06837	0.402684	0.000246979	0.0213141
ENSG00000172831	CES2	11643.1	-1.13181	0.430347	0.000247207	0.0213141
ENSG00000205683	DPF3	147.732	-1.08263	0.411238	0.000251826	0.0215876
ENSG00000119121	TRPM6	128.524	-0.0530079	0.122003	0.00025455	0.0216963
ENSG00000095209	TMEM38B	1237.65	0.488078	0.177424	0.00026194	0.0221994
ENSG00000125347	IRF1	6644.28	0.773185	0.283729	0.000265436	0.0223581
ENSG00000137965	IFI44	790.503	1.19997	0.451133	0.000268309	0.0223581
ENSG00000142149	HUNK	537.451	-0.0824403	0.159008	0.000267853	0.0223581
ENSG00000128335	APOL2	3041.92	0.631139	0.23178	0.000274771	0.0226436
ENSG00000224831	TMEM183BP	63.6689	0.400491	0.141532	0.000274022	0.0226436
ENSG00000188290	HES4	831.278	1.00279	0.374627	0.00027806	0.0227887
ENSG00000144619	CNTN4	129.12	-0.979315	0.376293	0.000282235	0.0230044
ENSG00000015171	ZMYND11	3010.17	-0.26661	0.0895086	0.00028706	0.0232706
ENSG00000251580	LINC02482	33.2072	-0.836868	0.319113	0.000289437	0.0233364
ENSG00000147416	ATP6V1B2	7094.31	0.375534	0.132699	0.000295477	0.0236954
ENSG00000033178	UBA6	2669.22	0.541296	0.198327	0.00029962	0.0237886
ENSG00000225630	MTND2P28	258.147	0.723859	0.300323	0.000299829	0.0237886
ENSG00000143248	RGS5	4909.22	-0.85322	0.329298	0.000303474	0.0238243
ENSG00000171791	BCL2	766.117	-0.589208	0.218227	0.000302897	0.0238243
ENSG00000234690	EPCAM-DT	39.7042	-1.06911	0.418057	0.000310076	0.0242152
ENSG00000144959	NCEH1	2919.36	0.453374	0.165656	0.000312461	0.0242743
ENSG00000135046	ANXA1	9949.6	1.1511	0.434018	0.000317932	0.0245713
ENSG00000267296	CEBPA-DT	246.075	-0.878834	0.342483	0.000322409	0.0246618
ENSG00000268388	FENDRR	516.429	-0.952927	0.373126	0.00032133	0.0246618
ENSG00000090006	LTBP4	6926.44	-0.555241	0.210056	0.00032941	0.0249415
ENSG00000198786	ND5	60719.6	-0.734844	0.284293	0.000328108	0.0249415
ENSG00000078618	NRDC	6980.24	0.254626	0.0853224	0.000331354	0.024962
ENSG00000078814	MYH7B	47.4121	-1.02054	0.40293	0.000336781	0.0249922
ENSG00000136541	ERMN	59.6408	0.0338387	0.105825	0.000335485	0.0249922
ENSG00000185008	ROBO2	140.935	-0.082509	0.158892	0.000334724	0.0249922
ENSG00000094755	GABRP	766.47	1.70832	0.671854	0.000350058	0.0253878
ENSG00000131100	ATP6V1E1	4529.09	0.287273	0.0992571	0.000352324	0.0253878
ENSG00000154127	UBASH3B	754.798	0.897291	0.346611	0.000350138	0.0253878
ENSG00000183807	FAM162B	28.1028	-0.827396	0.323537	0.000347602	0.0253878
ENSG00000198899	ATP6	202011	-0.55875	0.213514	0.000352127	0.0253878
ENSG00000224041	IGKV3D-15	357.775	-0.0548463	0.123563	0.00035118	0.0253878
ENSG00000168394	TAP1	17107.8	0.79772	0.308369	0.000359534	0.0257827
ENSG00000151413	NUBPL	473.645	-0.67758	0.264314	0.000363577	0.0259479
ENSG00000012232	EXTL3	2602.17	0.438149	0.163761	0.000375649	0.0266818
ENSG00000105612	DNASE2	2769.59	0.277337	0.0963593	0.000381156	0.0269447
ENSG00000136872	ALDOB	4191.91	-0.108536	0.236814	0.000385494	0.0269975
ENSG00000176853	FAM91A1	3801.73	0.410941	0.152078	0.000385523	0.0269975
ENSG00000110944	IL23A	209.83	1.47678	0.591716	0.000393957	0.0274592
ENSG00000165194	PCDH19	44.1055	-1.23155	0.505437	0.000401982	0.0278882
ENSG00000151012	SLC7A11	2535.28	0.979007	0.387448	0.000406249	0.0280538
ENSG00000007402	CACNA2D2	66.4738	-2.34101	0.346159	0.000419924	0.0284708
ENSG00000140511	HAPLN3	1799.88	0.891656	0.352415	0.000418586	0.0284708
ENSG00000163618	CADPS	460.904	-0.0438382	0.114781	0.000416225	0.0284708
ENSG00000173391	OLR1	736.655	1.67446	0.674902	0.000414624	0.0284708
ENSG00000099139	PCSK5	952.868	-0.760446	0.308004	0.000422409	0.0285073
ENSG00000124374	PAIP2B	535.582	-0.68209	0.273138	0.000424285	0.0285073
ENSG00000124466	LYPD3	241.857	1.27739	0.516974	0.000429888	0.0285301
ENSG00000176563	CNTD1	29.6328	-0.0100014	0.0977472	0.000430361	0.0285301
ENSG00000188064	WNT7B	182.744	2.00461	0.820198	0.000427937	0.0285301
ENSG00000170542	SERPINB9	2065.4	1.00145	0.402893	0.00043848	0.0289397
ENSG00000057252	SOAT1	2095.9	0.711316	0.277443	0.00044466	0.0291307
ENSG00000168477	TNXB	227.722	-1.08224	0.450007	0.00044528	0.0291307
ENSG00000123191	ATP7B	1371.47	-0.84691	0.348483	0.000450624	0.0292776
ENSG00000155760	FZD7	871.028	-0.829215	0.343888	0.000453414	0.0292776
ENSG00000232956	SNHG15	450.476	0.573072	0.225655	0.000452768	0.0292776
ENSG00000114812	VIPR1	743.163	-1.13338	0.476176	0.000461962	0.0294471
ENSG00000158411	MITD1	653.355	0.447177	0.171185	0.000458693	0.0294471
ENSG00000184979	USP18	733.061	0.809563	0.324706	0.000460123	0.0294471
ENSG00000178974	FBXO34	3733.73	-0.552613	0.219514	0.000465391	0.0295087
ENSG00000211893	IGHG2	22723.8	-0.0614132	0.129909	0.000466885	0.0295087
ENSG00000025708	TYMP	9127.74	0.974894	0.396617	0.000476878	0.0300132
ENSG00000115415	STAT1	22331	1.03492	0.413097	0.000479645	0.0300604
ENSG00000140853	NLRC5	3093.12	0.626536	0.246383	0.000500741	0.0301253
ENSG00000153292	ADGRF1	429.08	2.01779	0.844674	0.000491006	0.0301253
ENSG00000157168	NRG1	358.183	-1.31456	0.564529	0.000494924	0.0301253
ENSG00000160183	TMPRSS3	1203.16	1.11111	0.456062	0.000500291	0.0301253
ENSG00000163531	NFASC	309.604	-0.71875	0.294005	0.000500618	0.0301253
ENSG00000174945	AMZ1	44.7584	1.20033	0.497828	0.000499699	0.0301253
ENSG00000180787	ZFP3	255.26	-0.945864	0.398404	0.000500877	0.0301253
ENSG00000183773	AIFM3	512.69	-0.0628234	0.131396	0.000497776	0.0301253
ENSG00000189221	MAOA	10229.5	-0.102319	0.201805	0.000485062	0.0301253
ENSG00000198840	ND3	11176.1	-0.631094	0.267788	0.000484036	0.0301253
ENSG00000157827	FMNL2	1710.77	0.49544	0.19546	0.000503491	0.0301609
ENSG00000002549	LAP3	9209.94	0.611937	0.241068	0.000517732	0.0306448
ENSG00000153012	LGI2	199.395	-0.954786	0.404391	0.000516368	0.0306448
ENSG00000211959	IGHV4-39	1987.27	-0.0495595	0.118966	0.000513789	0.0306448
ENSG00000150593	PDCD4	6514.9	-0.705475	0.285199	0.000523688	0.0308748
ENSG00000232216	IGHV3-43	93.8234	-0.053912	0.122601	0.000529651	0.0311034
ENSG00000211649	IGLV7-46	521.058	-0.0479989	0.117746	0.00053228	0.0311352
ENSG00000105401	CDC37	14023.6	0.195015	0.0658791	0.000546387	0.0318356
ENSG00000106089	STX1A	269.376	0.80755	0.335167	0.000550422	0.0319459
ENSG00000136160	EDNRB	972.377	-0.954781	0.410246	0.000554545	0.0320605
ENSG00000110719	TCIRG1	4913.01	0.47701	0.192446	0.000560329	0.0322697
ENSG00000143324	XPR1	2744.35	0.373567	0.143844	0.000566115	0.0324776
ENSG00000088970	KIZ	693.644	-0.656451	0.268646	0.000573711	0.0327034
ENSG00000139055	ERP27	47.287	-1.22792	0.539286	0.000575513	0.0327034
ENSG00000170909	OSCAR	322.007	1.22742	0.520962	0.000576628	0.0327034
ENSG00000130203	APOE	13574.4	1.11807	0.473341	0.000582236	0.0328964
ENSG00000156298	TSPAN7	491.435	-1.13845	0.504083	0.000607762	0.034209
ENSG00000168062	BATF2	1956.09	1.19765	0.510396	0.000610148	0.0342142
ENSG00000175329	ISX	974.887	-0.0270528	0.105712	0.000617357	0.0344888
ENSG00000160932	LY6E	11097.9	1.01958	0.423957	0.000623626	0.034709
ENSG00000043462	LCP2	2936.44	1.14006	0.491132	0.000633097	0.0351051
ENSG00000119919	NKX2-3	233.564	-0.907581	0.401235	0.000656401	0.0362625
ENSG00000130208	APOC1	633.054	1.16963	0.509556	0.000664996	0.0364728
ENSG00000176049	JAKMIP2	77.3114	1.30501	0.571813	0.000665097	0.0364728
ENSG00000185630	PBX1	1456.45	-0.654299	0.279408	0.000676598	0.0369675
ENSG00000157214	STEAP2	1262.44	0.733875	0.311888	0.000685067	0.0372936
ENSG00000053702	NRIP2	143.695	-0.677295	0.293983	0.000701304	0.0374934
ENSG00000119004	CYP20A1	1010.88	-0.312216	0.120734	0.000700985	0.0374934
ENSG00000162654	GBP4	4595.9	1.16255	0.507666	0.000699093	0.0374934
ENSG00000182853	VMO1	286.605	1.18862	0.523177	0.000695338	0.0374934
ENSG00000185920	PTCH1	1159.78	-0.662592	0.285941	0.000697238	0.0374934
ENSG00000186818	LILRB4	1349.61	1.19152	0.524898	0.000705098	0.0375616
ENSG00000285410	GABPB1-IT1	322.367	-0.439437	0.181464	0.000712289	0.0378096
ENSG00000128203	ASPHD2	814.231	0.577578	0.240705	0.000731649	0.0382922
ENSG00000138030	KHK	731.381	-0.854909	0.38227	0.000727781	0.0382922
ENSG00000161642	ZNF385A	1301.56	0.879462	0.383698	0.000729459	0.0382922
ENSG00000163431	LMOD1	795.704	-0.794437	0.355162	0.000730947	0.0382922
ENSG00000188643	S100A16	17294.8	0.607247	0.255985	0.000746272	0.0389209
ENSG00000091138	SLC26A3	6371.25	-0.0103852	0.100729	0.000748902	0.038922
ENSG00000106462	EZH2	1883.46	0.41216	0.172415	0.000759965	0.0393599
ENSG00000130487	KLHDC7B	184.942	1.10898	0.495199	0.000762977	0.0393791
ENSG00000156787	TBC1D31	437.451	0.42175	0.173429	0.000769144	0.0395605
ENSG00000065600	PACC1	485.851	0.491463	0.20757	0.000780897	0.0396315
ENSG00000121743	GJA3	102.582	1.64546	0.749759	0.00077576	0.0396315
ENSG00000167434	CA4	570.592	-0.011541	0.100685	0.000783809	0.0396315
ENSG00000183718	TRIM52	254.938	-0.423734	0.17684	0.000780246	0.0396315
ENSG00000184831	APOO	714.73	0.30069	0.116541	0.000781412	0.0396315
ENSG00000106605	BLVRA	1903.81	0.56533	0.237801	0.000794116	0.0398035
ENSG00000125779	PANK2	1372.81	0.232989	0.0854239	0.000791113	0.0398035
ENSG00000197956	S100A6	46877.4	0.699564	0.302441	0.000795216	0.0398035
ENSG00000077152	UBE2T	1191.89	0.456821	0.194957	0.000810714	0.0403609
ENSG00000140470	ADAMTS17	91.1911	-0.731023	0.330348	0.000811764	0.0403609
ENSG00000139974	SLC38A6	211.266	0.492163	0.210282	0.000826847	0.0405699
ENSG00000153310	CYRIB	3394.82	0.4258	0.176735	0.00081926	0.0405699
ENSG00000159871	LYPD5	355.694	0.890678	0.397104	0.000825351	0.0405699
ENSG00000173083	HPSE	1130.28	0.457803	0.19327	0.000823104	0.0405699
ENSG00000124882	EREG	1086.24	1.7598	0.812586	0.000834641	0.040818
ENSG00000198712	COX2	158386	-0.534135	0.234738	0.000840837	0.0409867
ENSG00000152056	AP1S3	597.768	0.645145	0.281013	0.000844455	0.0410289
ENSG00000137309	HMGA1	34909.7	0.597262	0.260036	0.00086277	0.0417617
ENSG00000169908	TM4SF1	8875.3	1.12834	0.513199	0.000870476	0.0417617
ENSG00000171368	TPPP	677.029	-0.904066	0.42394	0.000870736	0.0417617
ENSG00000241388	HNF1A-AS1	154.827	-0.899697	0.421026	0.000865568	0.0417617
ENSG00000152475	ZNF837	127.95	-0.549177	0.243548	0.000874134	0.0417903
ENSG00000125657	TNFSF9	1364.71	1.13084	0.520923	0.000883563	0.041972
ENSG00000160191	PDE9A	1338.88	-0.0672941	0.13616	0.000883488	0.041972
ENSG00000126351	THRA	3516.39	-0.470388	0.204657	0.000892952	0.0419914
ENSG00000133401	PDZD2	201.59	-0.632958	0.287235	0.000895232	0.0419914
ENSG00000237424	FOXD2-AS1	283.554	-0.69318	0.318239	0.000892111	0.0419914
ENSG00000267221	C17orf113	68.9909	-0.759689	0.351519	0.000890168	0.0419914
ENSG00000101076	HNF4A	8912.42	-0.59915	0.259745	0.000901516	0.0421536
ENSG00000165516	KLHDC2	1733.09	-0.402845	0.171156	0.000907736	0.0423119
ENSG00000079482	OPHN1	372.55	-0.39911	0.169285	0.000924356	0.0424025
ENSG00000104356	POP1	719.722	0.435326	0.186985	0.000938108	0.0424025
ENSG00000137273	FOXF2	195.064	-0.817315	0.384676	0.000923332	0.0424025
ENSG00000138496	PARP9	4777.56	0.648186	0.285348	0.00093718	0.0424025
ENSG00000154760	SLFN13	473.667	1.42185	0.670115	0.000935531	0.0424025
ENSG00000170128	GPR25	82.9832	1.39615	0.660975	0.000937671	0.0424025
ENSG00000175197	DDIT3	463.349	0.865169	0.397926	0.000921889	0.0424025
ENSG00000183044	ABAT	501.166	-0.81003	0.38575	0.000922882	0.0424025
ENSG00000224373	IGHV4-59	1800.22	-0.0653001	0.133809	0.000929243	0.0424025
ENSG00000225648		705.5	0.445071	0.191048	0.000925538	0.0424025
ENSG00000029153	BMAL2	2031.93	1.1321	0.219872	0.000942137	0.0424559
ENSG00000022267	FHL1	958.838	-0.776195	0.366594	0.000955481	0.0424567
ENSG00000100625	SIX4	190.379	1.10712	0.517757	0.000956386	0.0424567
ENSG00000105373	NOP53	21070.2	-0.44228	0.185883	0.000950962	0.0424567
ENSG00000158773	USF1	2194.13	0.294495	0.117847	0.000946117	0.0424567
ENSG00000224650	IGHV3-74	1042.06	-0.0415098	0.113103	0.000948296	0.0424567
ENSG00000135679	MDM2	4137.35	0.44236	0.18581	0.000959685	0.0424767
ENSG00000168334	XIRP1	89.0387	4.4954	0.640384	0.000970499	0.0428283
ENSG00000028203	VEZT	2735.53	0.341235	0.140511	0.000975268	0.0429118
ENSG00000141682	PMAIP1	846.08	0.697178	0.319006	0.000983242	0.0430543
ENSG00000198088	NUP62CL	199.672	0.614543	0.277349	0.000984281	0.0430543
ENSG00000198804	COX1	544045	-0.542424	0.246959	0.000988508	0.0431128
ENSG00000236790	LINC00299	34.9711	0.841031	0.393805	0.00100058	0.0435119
ENSG00000106683	LIMK1	2499.34	0.54405	0.235424	0.00101764	0.0441253
ENSG00000121594	CD80	94.7307	1.00023	0.47451	0.0010245	0.0442941
ENSG00000100450	GZMH	177.797	2.10199	0.434197	0.00103981	0.0446968
ENSG00000155629	PIK3AP1	2692.36	0.749455	0.344078	0.00103803	0.0446968
ENSG00000131788	PIAS3	970.374	0.39354	0.169028	0.00104521	0.0448
ENSG00000107104	KANK1	2477.05	-0.556002	0.255886	0.00105102	0.0449196
ENSG00000163755	HPS3	1386.82	0.369187	0.156999	0.00106476	0.0452477
ENSG00000250208	FZD10-AS1	68.7083	-0.0341666	0.105429	0.00106271	0.0452477
ENSG00000048544	MRPS10	2892.89	0.355002	0.151368	0.00108727	0.0453196
ENSG00000100453	GZMB	738.397	2.00664	0.439902	0.00108772	0.0453196
ENSG00000125538	IL1B	10004.5	1.64382	0.788802	0.0010864	0.0453196
ENSG00000130234	ACE2	250.66	-0.0480235	0.117588	0.00107319	0.0453196
ENSG00000160883	HK3	590.182	0.991186	0.471669	0.0010795	0.0453196
ENSG00000214401	KANSL1-AS1	98.7891	-0.0898617	0.170606	0.00107679	0.0453196
ENSG00000258474	LINC02313	43.9207	-0.728189	0.350808	0.00108454	0.0453196
ENSG00000145782	ATG12	1816.44	0.242471	0.0938077	0.0010964	0.0455539
ENSG00000019169	MARCO	626.087	1.72843	0.8623	0.00112232	0.0465015
ENSG00000125977	EIF2S2	9432.53	0.216198	0.0814147	0.00112585	0.0465184
ENSG00000140848	CPNE2	1816.72	-0.484926	0.223581	0.00112898	0.0465192
ENSG00000228253	ATP8	15192.5	-0.529671	0.247334	0.00113459	0.0466213
ENSG00000074964	ARHGEF10L	3380.34	-0.439694	0.198393	0.00114572	0.0468206
ENSG00000158850	B4GALT3	2141.9	0.286846	0.117125	0.00114313	0.0468206
ENSG00000234380	LINC01426	48.8319	1.09817	0.540283	0.00115693	0.0471498
ENSG00000164733	CTSB	72286.1	0.575169	0.269753	0.00117834	0.0478912
ENSG00000274993		144.211	-0.0587176	0.126742	0.00118539	0.048047
ENSG00000070019	GUCY2C	2650.93	-0.0755913	0.146668	0.00119062	0.0481282
ENSG00000187566	NHLRC1	79.2885	-1.01465	0.521939	0.0012	0.0483762
ENSG00000211898	IGHD	102.767	-0.0479082	0.117547	0.00121078	0.0486794
ENSG00000180957	PITPNB	4778.69	0.250755	0.0994314	0.00123566	0.0495459
ENSG00000273344	PAXIP1-DT	371.07	-0.476293	0.224003	0.00124465	0.0497728
ENSG00000080854	IGSF9B	243.406	1.21472	0.612138	0.001254	0.0498417
ENSG00000118200	CAMSAP2	1299.57	0.452563	0.20568	0.0012615	0.0498417
ENSG00000160710	ADAR	16510.6	0.384844	0.170128	0.00125161	0.0498417
ENSG00000186073	CDIN1	283.823	0.375242	0.165363	0.00126309	0.0498417
ENSG00000189184	PCDH18	1145.6	-0.60703	0.296929	0.00126123	0.0498417
ENSG00000111335	OAS2	4199.05	1.0591	0.526018	0.00128274	0.0504836
ENSG00000119922	IFIT2	1164.86	0.917915	0.455961	0.00130903	0.0510536
ENSG00000138755	CXCL9	2882.36	1.29313	0.656183	0.00131293	0.0510536
ENSG00000144524	COPS7B	1298.29	0.285483	0.118248	0.00131433	0.0510536
ENSG00000159147	DONSON	710.581	0.349984	0.152752	0.00130618	0.0510536
ENSG00000175471	MCTP1	812.367	0.802249	0.392588	0.0013111	0.0510536
ENSG00000067057	PFKP	10791.1	0.40208	0.181828	0.00133799	0.0517987
ENSG00000251136	PARAIL	87.5719	0.678738	0.333547	0.00134046	0.0517987
ENSG00000066697	MSANTD3	1101.42	0.498555	0.235666	0.00136015	0.0522885
ENSG00000140463	BBS4	505.923	0.291353	0.122383	0.0013599	0.0522885
ENSG00000263465	SRSF8	2745.57	-0.322387	0.140486	0.00137122	0.0525788
ENSG00000127831	VIL1	11938.3	-0.728313	0.37695	0.00138136	0.0526965
ENSG00000138386	NAB1	2565.32	0.409336	0.188416	0.00137924	0.0526965
ENSG00000177542	SLC25A22	2750.52	0.458736	0.213828	0.00138652	0.0527355
ENSG00000253910	PCDHGB2	87.106	0.952593	0.487514	0.00138945	0.0527355
ENSG00000162881	OXER1	71.2965	-1.07953	0.585993	0.00139876	0.0529541
ENSG00000112559	MDFI	933.787	0.672359	0.332092	0.00140279	0.0529721
ENSG00000215458	AATBC	63.3777	-0.0676737	0.136235	0.00142618	0.0537196
ENSG00000100890	PRORP	200.897	-0.322321	0.141206	0.00143071	0.0537542
ENSG00000211689	TRGC1	40.5421	1.05072	0.548713	0.00144231	0.0540541
ENSG00000215114	UBXN2B	1252.43	0.357779	0.159633	0.00144672	0.0540832
ENSG00000183134	PTGDR2	114.703	-0.0699604	0.138993	0.00145061	0.0540932
ENSG00000100083	GGA1	2586.51	0.241504	0.0975109	0.00146146	0.054362
ENSG00000217165	ANKRD18EP	85.6555	-0.466882	0.225451	0.00147578	0.0547581
ENSG00000248538	LOC157273	47.1592	1.24748	0.663802	0.00148746	0.0550546
ENSG00000153563	CD8A	1011.99	1.11344	0.585874	0.00149488	0.0551922
ENSG00000140280	LYSMD2	768.88	0.383192	0.175608	0.00149947	0.0552249
ENSG00000066135	KDM4A	1386.39	-0.320123	0.141625	0.00150989	0.0553891
ENSG00000166986	MARS1	6603.29	0.316964	0.136899	0.00151507	0.0553891
ENSG00000168497	CAVIN2	436.806	-0.814856	0.425985	0.00151268	0.0553891
ENSG00000074755	ZZEF1	3849.05	-0.487811	0.240728	0.00153123	0.0555831
ENSG00000176472	ZNF575	138.39	-0.505766	0.25137	0.0015268	0.0555831
ENSG00000211950	IGHV1-24	365.043	-1.30028	0.751726	0.00153155	0.0555831
ENSG00000219607	PPP1R3G	95.2349	-0.110955	0.222277	0.0015417	0.0558154
ENSG00000089041	P2RX7	168.814	1.03687	0.550491	0.00155959	0.056055
ENSG00000163947	ARHGEF3	1535.26	0.506538	0.245368	0.00155857	0.056055
ENSG00000179981	TSHZ1	1327.88	-0.46074	0.225211	0.00155546	0.056055
ENSG00000165494	PCF11	1586.01	-0.297536	0.12994	0.00159134	0.0570588
ENSG00000005059	MCUB	1217.9	0.385195	0.179638	0.00161014	0.0575943
ENSG00000197457	STMN3	1568.45	0.975797	0.519282	0.00161865	0.0577602
ENSG00000223891	OSER1-DT	139.387	-0.571393	0.295586	0.00162608	0.057887
ENSG00000008517	IL32	9629.51	0.734747	0.376742	0.00164035	0.0581533
ENSG00000122042	UBL3	2791.26	-0.352862	0.163238	0.00164136	0.0581533
ENSG00000163293	NIPAL1	1700.29	-0.615201	0.323243	0.00164744	0.0582304
ENSG00000130714	POMT1	1150.43	-0.374429	0.177219	0.00165396	0.0583227
ENSG00000173846	PLK3	950.929	0.510546	0.254309	0.00166229	0.0584108
ENSG00000182600	SNORC	486.916	-0.686338	0.369927	0.00166429	0.0584108
ENSG00000113407	TARS1	7674.54	0.266628	0.113443	0.00167296	0.0584398
ENSG00000135999	EPC2	1101.86	-0.273362	0.116214	0.00167106	0.0584398
ENSG00000122861	PLAU	8917.93	1.00941	0.538262	0.00168588	0.0587364
ENSG00000181381	DDX60L	1486.03	0.585921	0.296905	0.00168932	0.0587364
ENSG00000088256	GNA11	7802.35	-0.447234	0.2254	0.00170741	0.0592272
ENSG00000160226	CFAP410	526.727	-0.33636	0.15496	0.00171964	0.059513
ENSG00000110446	SLC15A3	1722.87	0.708695	0.369779	0.00175234	0.0605043
ENSG00000103449	SALL1	141.593	-0.950229	0.554572	0.00179707	0.0617339
ENSG00000177191	B3GNT8	672.475	-0.108494	0.213641	0.00180108	0.0617339
ENSG00000204577	LILRB3	549.213	0.978908	0.538401	0.0017986	0.0617339
ENSG00000260032	NORAD	13566.8	-0.296846	0.128851	0.00180451	0.0617339
ENSG00000146216	TTBK1	84.7166	-0.782505	0.442265	0.00180907	0.0617484
ENSG00000189013	KIR2DL4	42.3238	0.969654	0.54287	0.00183959	0.0626469
ENSG00000081913	PHLPP1	1436.56	-0.415716	0.203963	0.00185008	0.0628218
ENSG00000138193	PLCE1	1386.25	-0.72983	0.409843	0.00185577	0.0628218
ENSG00000143570	SLC39A1	71.8008	0.601972	0.316736	0.00185736	0.0628218
ENSG00000211964	IGHV3-48	340.196	-0.0192473	0.101608	0.00187861	0.0633968
ENSG00000171877	FRMD5	445.122	1.038	0.592685	0.00192766	0.0649052
ENSG00000153363	LINC00467	383.953	0.398309	0.192793	0.00193653	0.065057
ENSG00000153551	CMTM7	698.869	0.618855	0.333161	0.00194528	0.065164
ENSG00000232810	TNF	111.561	1.10947	0.638291	0.00194846	0.065164
ENSG00000100448	CTSG	72.461	-0.0613696	0.129074	0.00196582	0.0653056
ENSG00000106025	TSPAN12	2537.68	-0.638301	0.358834	0.00196407	0.0653056
ENSG00000213699	SLC35F6	2970.06	0.363616	0.174492	0.00195958	0.0653056
ENSG00000132821	VSTM2L	43.3185	-0.525307	0.28217	0.00198222	0.0657039
ENSG00000101417	PXMP4	619.956	-0.496759	0.260283	0.00198694	0.0657145
ENSG00000152795	HNRNPDL	7201.61	0.328138	0.153442	0.00199256	0.0657544
ENSG00000010704	HFE	869.722	0.390461	0.191713	0.0020013	0.065897
ENSG00000143382	ADAMTSL4	395.79	0.879354	0.497988	0.00201379	0.0661625
ENSG00000147570	DNAJC5B	92.6869	1.07261	0.626983	0.00202428	0.0663609
ENSG00000183049	CAMK1D	1205.35	-0.76066	0.448583	0.00203066	0.0664239
ENSG00000025423	HSD17B6	126.29	-0.696057	0.402831	0.00203971	0.066574
ENSG00000082684	SEMA5B	76.1336	-0.751971	0.44304	0.00205607	0.0669613
ENSG00000124541	RRP36	1900.37	0.19309	0.0771463	0.00207099	0.0673005
ENSG00000126709	IFI6	15484.1	1.20013	0.67732	0.00209223	0.0676957
ENSG00000225953	SATB2-AS1	345.697	-0.0814656	0.154588	0.00209215	0.0676957
ENSG00000070778	PTPN21	749.2	-0.361486	0.181993	0.00212088	0.068332
ENSG00000185567	AHNAK2	2051.65	1.15064	0.686171	0.00212106	0.068332
ENSG00000100336	APOL4	792.943	0.697566	0.390539	0.00213402	0.0686012
ENSG00000272142	LYRM4-AS1	79.1978	-0.466722	0.249133	0.0021388	0.0686072
ENSG00000164403	SHROOM1	1087.91	-0.491331	0.263609	0.00214409	0.0686292
ENSG00000233901	LINC01503	110.16	0.965047	0.571616	0.0021514	0.0687157
ENSG00000110492	MDK	6525.97	0.575842	0.306437	0.00215629	0.0687249
ENSG00000006468	ETV1	838.84	0.769975	0.439327	0.00220284	0.0690419
ENSG00000091317	CMTM6	8768.53	0.32229	0.153122	0.0021936	0.0690419
ENSG00000100600	LGMN	8419.23	0.472277	0.242106	0.00218969	0.0690419
ENSG00000111203	ITFG2	791.714	-0.388785	0.198231	0.00218436	0.0690419
ENSG00000156384	SFR1	555.179	0.436256	0.227798	0.00220327	0.0690419
ENSG00000178567	EPM2AIP1	455.454	-0.730476	0.423317	0.00217672	0.0690419
ENSG00000181274	FRAT2	1842.93	-0.395068	0.203476	0.00219689	0.0690419
ENSG00000181826	RELL1	1329.5	0.413571	0.208971	0.00217583	0.0690419
ENSG00000133193	VCF1	1323.39	0.180567	0.072425	0.00221213	0.0691742
ENSG00000244437	IGKV3-15	4858.49	-0.071361	0.141178	0.00222247	0.0693523
ENSG00000120875	DUSP4	7101.11	0.717695	0.40449	0.00224811	0.0700059
ENSG00000205181	LINC00654	106.39	-0.824363	0.516063	0.00225765	0.0700106
ENSG00000262406	MMP12	13596.1	1.17635	0.675103	0.00225423	0.0700106
ENSG00000165995	CACNB2	154.86	-0.0891027	0.16735	0.00227112	0.0702823
ENSG00000028116	VRK2	1253.13	0.318416	0.151989	0.00227865	0.0703607
ENSG00000254614	CAPN1-AS1	246.681	-0.590423	0.34064	0.00228309	0.0703607
ENSG00000115956	PLEK	3942.35	1.12189	0.686296	0.00229434	0.0705611
ENSG00000188483	IER5L	921.714	0.682141	0.38632	0.00229905	0.0705611
ENSG00000232629	HLA-DQB2	379.499	1.15935	0.720691	0.00231006	0.0707534
ENSG00000063176	SPHK2	1076.6	-0.388424	0.202369	0.00232383	0.0708017
ENSG00000101049	SGK2	330.128	-0.0597119	0.127316	0.00232588	0.0708017
ENSG00000128284	APOL3	2215.04	0.661088	0.369667	0.00232006	0.0708017
ENSG00000155097	ATP6V1C1	2614.76	0.291391	0.135213	0.00233357	0.0708911
ENSG00000110066	KMT5B	2295.6	-0.281758	0.132153	0.00234839	0.0711815
ENSG00000215595	C20orf202	50.7099	-0.0673128	0.135352	0.00235267	0.0711815
ENSG00000070882	OSBPL3	1751.9	0.451394	0.23041	0.00236206	0.0713208
ENSG00000197182	MIRLET7BHG	165.515	0.729487	0.432083	0.00236819	0.0713614
ENSG00000144852	NR1I2	835.813	-0.0511161	0.119707	0.00237602	0.071453
ENSG00000081052	COL4A4	170.962	-1.14947	0.805592	0.00239442	0.0718614
ENSG00000187961	KLHL17	207.653	0.648055	0.378168	0.0024025	0.0719591
ENSG00000136048	DRAM1	2472.88	0.578384	0.324981	0.00241144	0.0720193
ENSG00000180263	FGD6	1092.14	0.497234	0.270425	0.00241416	0.0720193
ENSG00000156381	ANKRD9	1848.26	-0.449183	0.240005	0.00243228	0.0720642
ENSG00000164136	IL15	223.525	0.49149	0.269981	0.00243499	0.0720642
ENSG00000166821	PEX11A	554.747	-0.485196	0.280714	0.00242946	0.0720642
ENSG00000169991	IFFO2	1409.89	0.507274	0.281386	0.00242414	0.0720642
ENSG00000112308	C6orf62	5181.36	0.232886	0.101471	0.00245449	0.0724972
ENSG00000126903	SLC10A3	1292.34	-0.240351	0.106981	0.00247106	0.0728425
ENSG00000018280	SLC11A1	1070.51	0.99382	0.628	0.00251139	0.0735914
ENSG00000143702	CEP170	1465.04	0.664024	0.390522	0.00251916	0.0735914
ENSG00000173821	RNF213	9074.8	0.583327	0.315546	0.00252113	0.0735914
ENSG00000198431	TXNRD1	10923.3	0.41409	0.206706	0.00251202	0.0735914
ENSG00000198700	IPO9	4249.9	0.327761	0.161799	0.00251658	0.0735914
ENSG00000179583	CIITA	1782.22	0.877702	0.535142	0.00253534	0.0738616
ENSG00000015413	DPEP1	6050.32	-0.0293234	0.106504	0.00257121	0.0739251
ENSG00000049540	ELN	1032.2	-0.723772	0.467019	0.00256128	0.0739251
ENSG00000071054	MAP4K4	6919.56	0.461813	0.2497	0.00257554	0.0739251
ENSG00000139572	GPR84	183.095	1.01175	0.653398	0.00259204	0.0739251
ENSG00000162391	FAM151A	49.5906	-0.696084	0.446879	0.00256116	0.0739251
ENSG00000166619	BLCAP	2587.58	-0.331661	0.167964	0.00258999	0.0739251
ENSG00000188735	TMEM120B	650.722	0.368184	0.191992	0.00259128	0.0739251
ENSG00000197646	PDCD1LG2	243.597	0.907475	0.575711	0.00257662	0.0739251
ENSG00000204267	TAP2	2930.44	0.541643	0.306586	0.00255026	0.0739251
ENSG00000205791	LOH12CR2	21.6807	-0.448215	0.248743	0.00258143	0.0739251
ENSG00000243156	MICAL3	1507.11	-0.357391	0.185422	0.00257741	0.0739251
ENSG00000236287	ZBED5	927.009	-0.250383	0.112501	0.00261117	0.0743287
ENSG00000170482	SLC23A1	39.3048	-2.92089	0.493388	0.00262708	0.0744971
ENSG00000198715	GLMP	1835.23	0.335253	0.16667	0.00262411	0.0744971
ENSG00000111880	RNGTT	1261.37	0.272888	0.12753	0.002633	0.0745235
ENSG00000135077	HAVCR2	809.087	0.741188	0.460041	0.00264633	0.0747588
ENSG00000054282	SDCCAG8	1022.02	0.383801	0.202894	0.00267136	0.0752175
ENSG00000113946	CLDN16	26.5957	0.836456	0.534776	0.00267265	0.0752175
ENSG00000196776	CD47	4734.44	0.317234	0.156974	0.00270014	0.075848
ENSG00000164972	SPMIP6	95.1291	-0.05416	0.122153	0.00271264	0.076056
ENSG00000116161	CACYBP	5824.98	0.318925	0.158998	0.00271923	0.0760977
ENSG00000109943	CRTAM	95.5099	1.05627	0.707135	0.00273317	0.0762018
ENSG00000248712	DRC12	43.7314	-0.516123	0.308054	0.00272835	0.0762018
ENSG00000104626	ERI1	1439.59	0.327954	0.163574	0.00274182	0.0763003
ENSG00000139289	PHLDA1	8647.02	0.742327	0.46951	0.00275793	0.0765102
ENSG00000239975	IGKV1D-33	438.525	-0.0355274	0.109451	0.00275962	0.0765102
ENSG00000009950	MLXIPL	554.722	-0.12694	0.279269	0.00277125	0.0765481
ENSG00000105825	TFPI2	899.833	-0.0298164	0.106732	0.00276747	0.0765481
ENSG00000204936	CD177	421.058	0.0340448	0.107385	0.00279898	0.0771711
ENSG00000075213	SEMA3A	523.469	0.796648	0.515747	0.00281504	0.0774709
ENSG00000128191	DGCR8	1601.24	-0.256586	0.120033	0.00282923	0.0775749
ENSG00000211943	IGHV3-15	1171.9	-0.07678	0.152216	0.00282794	0.0775749
ENSG00000170606	HSPA4	10317.3	0.226661	0.101832	0.0028404	0.0777384
ENSG00000233622		34.7194	-0.673877	0.446092	0.00285095	0.0778842
ENSG00000141574	SECTM1	2490.16	0.676604	0.425595	0.00286409	0.0781
ENSG00000041357	PSMA4	8616.84	0.235302	0.109375	0.00291533	0.0781169
ENSG00000050730	TNIP3	199.049	-0.0173128	0.0991511	0.00293723	0.0781169
ENSG00000114948	ADAM23	129.2	-0.76573	0.541126	0.00293783	0.0781169
ENSG00000116285	ERRFI1	5060.43	0.777589	0.481522	0.0029485	0.0781169
ENSG00000123737	EXOSC9	1119.24	0.268044	0.126919	0.00293907	0.0781169
ENSG00000129244	ATP1B2	33.3726	-0.730093	0.50021	0.00290768	0.0781169
ENSG00000130813	SHFL	723.757	0.372806	0.200493	0.00293275	0.0781169
ENSG00000155659	VSIG4	900.321	0.760502	0.49308	0.0029451	0.0781169
ENSG00000173369	C1QB	5213.61	0.730442	0.452622	0.00287863	0.0781169
ENSG00000175084	DES	1813.71	-0.0455358	0.115478	0.00294473	0.0781169
ENSG00000176595	KBTBD11	2075.55	-0.572212	0.363682	0.00292953	0.0781169
ENSG00000177303	CASKIN2	1429.07	-0.33686	0.176525	0.00288903	0.0781169
ENSG00000185156	MFSD6L	256.533	-0.759264	0.533705	0.00291136	0.0781169
ENSG00000186407	CD300E	881.331	1.23509	0.863191	0.00291559	0.0781169
ENSG00000187266	EPOR	231.802	0.590425	0.361564	0.0028983	0.0781169
ENSG00000188153	COL4A5	167.469	-0.057817	0.125368	0.00289981	0.0781169
ENSG00000102445	RUBCNL	1321.41	-0.0593023	0.126751	0.00295829	0.0782374
ENSG00000142959	BEST4	83.8366	-0.0463252	0.116022	0.00296878	0.0783504
ENSG00000172932	ANKRD13D	904.565	0.434959	0.245625	0.00297307	0.0783504
ENSG00000131470	PSMC3IP	253.959	0.420893	0.239474	0.0029823	0.0784551
ENSG00000064651	SLC12A2	31013.3	-0.607847	0.364538	0.00300789	0.0788177
ENSG00000215421	ZNF407	726.712	-0.263561	0.12762	0.00300557	0.0788177
ENSG00000270170	NCBP2AS2	965.341	-0.308502	0.157732	0.00301194	0.0788177
ENSG00000260260	SNHG19	234.011	-0.534479	0.339571	0.00301948	0.0788767
ENSG00000131669	NINJ1	1896.24	0.479565	0.282691	0.00302979	0.0789216
ENSG00000142484	TM4SF5	526.71	-0.0810526	0.153195	0.00304766	0.0789216
ENSG00000196440	ARMCX4	172.275	-0.479431	0.293443	0.00304464	0.0789216
ENSG00000211895	IGHA1	76598	-1.33539	1.36767	0.00304246	0.0789216
ENSG00000270362	HMGN3-AS1	76.2677	-0.477868	0.291341	0.00304271	0.0789216
ENSG00000100911	PSME2	10252.2	0.384096	0.206803	0.00307183	0.0794097
ENSG00000008323	PLEKHG6	2127.97	-0.552973	0.328768	0.00310944	0.0801748
ENSG00000131876	SNRPA1	2752.08	0.252499	0.117146	0.00311731	0.0801748
ENSG00000171943	SRGAP2C	430.527	0.48453	0.2867	0.00311755	0.0801748
ENSG00000162490	DRAXIN	50.4185	1.00842	0.72616	0.00312433	0.0802108
ENSG00000118242	MREG	488.032	0.491491	0.290115	0.00314077	0.0804944
ENSG00000103544	VPS35L	1369.28	-0.52566	0.3393	0.00314676	0.0805097
ENSG00000075539	FRYL	3818.25	-0.487079	0.297772	0.00318063	0.0811004
ENSG00000104960	PTOV1	2196.42	0.199544	0.0864005	0.00318308	0.0811004
ENSG00000134321	RSAD2	1044.23	1.04773	0.752627	0.00318616	0.0811004
ENSG00000170962	PDGFD	313.225	-0.126825	0.274203	0.00319623	0.0812179
ENSG00000167930	FAM234A	5705.12	-0.374617	0.210099	0.00322926	0.0819177
ENSG00000156531	PHF6	1554.68	0.215416	0.0964874	0.00326351	0.0826462
ENSG00000138315	OIT3	59.7252	-0.0576816	0.125143	0.00331854	0.0836825
ENSG00000163754	GYG1	1968.42	0.312613	0.163126	0.00332688	0.0836825
ENSG00000173372	C1QA	6321.83	0.672435	0.457457	0.00331734	0.0836825
ENSG00000180354	MTURN	780.714	-0.441365	0.271095	0.00332326	0.0836825
ENSG00000164626	KCNK5	1494.45	-0.632411	0.456575	0.00335425	0.0842289
ENSG00000000003	TSPAN6	2862.4	-0.644627	0.462801	0.00336673	0.0842871
ENSG00000119917	IFIT3	2652.98	0.779119	0.528979	0.00336894	0.0842871
ENSG00000143226	FCGR2A	4275.07	0.850618	0.59105	0.00337352	0.0842871
ENSG00000112877	CEP72	436.687	0.452271	0.274597	0.00338571	0.0844503
ENSG00000092421	SEMA6A	1059.33	-0.0595302	0.126864	0.00340264	0.0847309
ENSG00000173193	PARP14	5950.53	0.500673	0.316593	0.00342011	0.085024
ENSG00000115008	IL1A	338.15	1.15768	0.92486	0.00344867	0.0855913
ENSG00000090674	MCOLN1	1015.92	0.356424	0.199983	0.00345792	0.0856346
ENSG00000114656	CFAP92	207.808	0.567308	0.376857	0.00346288	0.0856346
ENSG00000131037	EPS8L1	2285.91	0.596479	0.38322	0.00346764	0.0856346
ENSG00000079215	SLC1A3	590.602	0.855597	0.639969	0.00348959	0.0859774
ENSG00000197576	HOXA4	22.4301	0.762139	0.557074	0.00349305	0.0859774
ENSG00000068878	PSME4	3872.14	0.2069	0.0926192	0.00352058	0.0863102
ENSG00000114923	SLC4A3	116.636	0.975082	0.761903	0.00352917	0.0863102
ENSG00000132437	DDC	1905.74	-0.874163	0.78171	0.00353355	0.0863102
ENSG00000163501	IHH	1411.39	-0.0663417	0.133843	0.0035355	0.0863102
ENSG00000164647	STEAP1	1741.42	0.67043	0.473456	0.00353088	0.0863102
ENSG00000118495	PLAGL1	585.512	-0.122015	0.252554	0.00354405	0.0863776
ENSG00000100027	YPEL1	50.8624	-0.556986	0.390598	0.00355768	0.0863847
ENSG00000134070	IRAK2	719.706	0.726251	0.527	0.00356751	0.0863847
ENSG00000164989	CCDC171	137.938	-0.425882	0.265609	0.00356677	0.0863847
ENSG00000266338	NBPF15	747.544	0.52479	0.342636	0.00355313	0.0863847
ENSG00000112902	SEMA5A	1616.12	-0.607803	0.450963	0.00357682	0.0864698
ENSG00000077063	CTTNBP2	142.603	-0.0662894	0.133768	0.00360079	0.0867679
ENSG00000189171	S100A13	729.299	0.474368	0.300577	0.00359787	0.0867679
ENSG00000033170	FUT8	4454.88	0.404694	0.231237	0.00360933	0.0868335
ENSG00000241294	IGKV2-24	907.43	-0.0323784	0.107845	0.00365064	0.087686
ENSG00000120915	EPHX2	1855.95	-0.672125	0.538657	0.00368712	0.0884198
ENSG00000119042	SATB2	2396.19	-0.128899	0.278678	0.0037095	0.0886714
ENSG00000160791	CCR5	604.036	0.729502	0.543182	0.0037057	0.0886714
ENSG00000181649	PHLDA2	3599.18	0.626872	0.430404	0.0037288	0.0889899
ENSG00000035664	DAPK2	668.222	-0.684346	0.56263	0.00375202	0.0893886
ENSG00000104142	VPS18	2401.52	0.272742	0.138936	0.00376348	0.0893886
ENSG00000158796	DEDD	1198.05	0.238236	0.114342	0.00376235	0.0893886
ENSG00000100485	SOS2	1606.25	-0.313188	0.172715	0.00379208	0.0899247
ENSG00000164885	CDK5	902.933	0.238737	0.11508	0.00383162	0.0907181
ENSG00000095932	SMIM24	1007.21	-0.0730768	0.141642	0.00388198	0.0911892
ENSG00000103241	FOXF1	834.059	-0.473215	0.306799	0.00387383	0.0911892
ENSG00000172260	NEGR1	264.877	-0.0883987	0.164495	0.00386997	0.0911892
ENSG00000214922	HLA-F-AS1	54.7745	0.784658	0.626439	0.00388208	0.0911892
ENSG00000240382	IGKV1-17	930.582	-0.0407456	0.112299	0.00387977	0.0911892
ENSG00000158714	SLAMF8	476.168	0.694794	0.5316	0.00390138	0.0914984
ENSG00000004897	CDC27	3388.68	0.212689	0.0994094	0.00392259	0.0917073
ENSG00000108375	RNF43	1274.02	-0.11	0.21189	0.00392044	0.0917073
ENSG00000104904	OAZ1	29599.9	0.214035	0.0994508	0.00396348	0.0925184
ENSG00000214050	FBXO16	141.492	0.459508	0.302956	0.00398973	0.0929857
ENSG00000138735	PDE5A	1379.33	-0.440504	0.295215	0.00399882	0.0930521
ENSG00000167232	ZNF91	776.448	-0.399448	0.254965	0.00400896	0.0931427
ENSG00000260314	MRC1	2045.87	0.832155	0.696717	0.00402332	0.0933311
ENSG00000226777	FAM30A	93.4563	-0.0485471	0.117488	0.00403274	0.0934042
ENSG00000162897	FCAMR	127.777	-0.860605	0.97204	0.00404765	0.0936043
ENSG00000163888	CAMK2N2	98.354	0.761504	0.625697	0.00406822	0.0938952
ENSG00000169330	MINAR1	49.4217	0.636919	0.489497	0.00407282	0.0938952
ENSG00000088888	MAVS	4496.52	-0.366629	0.227809	0.00413227	0.0941023
ENSG00000108771	DHX58	723.036	0.486211	0.322239	0.00412855	0.0941023
ENSG00000118785	SPP1	11771.4	1.08325	0.839415	0.00410815	0.0941023
ENSG00000125735	TNFSF14	151.004	0.728144	0.597725	0.00412972	0.0941023
ENSG00000132530	XAF1	497.604	0.715199	0.575561	0.0040947	0.0941023
ENSG00000147231	RADX	111.831	0.740369	0.606487	0.00411165	0.0941023
ENSG00000181652	ATG9B	59.6867	0.0156341	0.0999516	0.00411725	0.0941023
ENSG00000198736	MSRB1	2103.34	0.32499	0.192701	0.00411553	0.0941023
ENSG00000156735	BAG4	1362.72	0.253335	0.128038	0.00415065	0.0943766
ENSG00000125170	DOK4	3616.8	-0.440191	0.295087	0.00416017	0.0943954
ENSG00000135898	GPR55	66.1957	-0.77797	0.813251	0.00416413	0.0943954
ENSG00000184564	SLITRK6	638.941	-0.0323783	0.107824	0.00417057	0.0943979
ENSG00000027869	SH2D2A	536.564	0.507341	0.362933	0.00425377	0.0945593
ENSG00000054938	CHRDL2	236.533	-0.0428049	0.113545	0.00421744	0.0945593
ENSG00000060558	GNA15	1024.62	0.646029	0.50097	0.00421019	0.0945593
ENSG00000068796	KIF2A	2338.48	0.208966	0.0974691	0.00422429	0.0945593
ENSG00000103264	FBXO31	2285.85	-0.265544	0.145181	0.00420284	0.0945593
ENSG00000140678	ITGAX	1643.81	0.841949	0.721502	0.00424055	0.0945593
ENSG00000148541	FAM13C	77.9067	-0.566975	0.463148	0.0042508	0.0945593
ENSG00000152990	ADGRA3	1833.25	-0.374558	0.228766	0.00419902	0.0945593
ENSG00000165215	CLDN3	14358.3	-0.556455	0.385992	0.00424121	0.0945593
ENSG00000168765	GSTM4	1774.84	-0.500152	0.375501	0.00420626	0.0945593
ENSG00000184232	OAF	3811.08	-0.323691	0.185344	0.00422185	0.0945593
ENSG00000225733	FGD5-AS1	5282.04	-0.200032	0.0929809	0.00424883	0.0945593
ENSG00000149948	HMGA2	401.346	3.25878	0.350777	0.00428325	0.0950728
ENSG00000121905	HPCA	30.2386	-0.662929	0.609972	0.00428979	0.0950766
ENSG00000205138	SDHAF1	785.014	-0.263987	0.13897	0.00432527	0.0955787
ENSG00000270550	IGHV3-30	3445.28	-0.00548874	0.098775	0.00432269	0.0955787
ENSG00000112293	GPLD1	36.2505	-0.501893	0.383162	0.00437412	0.09641
ENSG00000196167	COLCA1	99.0233	-0.0664337	0.133691	0.00437581	0.09641
ENSG00000094631	HDAC6	1436.71	-0.220658	0.106958	0.00439748	0.096618
ENSG00000143740	SNAP47	1210.27	0.216185	0.102943	0.00439931	0.096618
ENSG00000176771	NCKAP5	72.5373	-0.113671	0.221118	0.00440468	0.096618
ENSG00000197415	VEPH1	96.2302	0.752123	0.671016	0.00441426	0.0966858
ENSG00000134375	TIMM17A	4751.84	0.294661	0.173377	0.00443321	0.0968167
ENSG00000198753	PLXNB3	101.498	0.969015	1.01155	0.00443191	0.0968167
ENSG00000077232	DNAJC10	9237.34	0.322421	0.183113	0.00444589	0.0969517
ENSG00000115204	MPV17	1474.2	0.275088	0.147634	0.00449742	0.0975052
ENSG00000130303	BST2	11721.6	0.705373	0.617293	0.00448475	0.0975052
ENSG00000159640	ACE	2135.49	-0.525362	0.432639	0.00449099	0.0975052
ENSG00000164889	SLC4A2	5006.43	0.297528	0.173479	0.00449153	0.0975052
ENSG00000186063	AIDA	4698.37	0.296398	0.165986	0.00452117	0.0978778
ENSG00000110888	CAPRIN2	272.142	0.51049	0.381277	0.00452857	0.0978958
ENSG00000087589	CASS4	354.795	0.940747	0.990042	0.00454409	0.0979475
ENSG00000181036	FCRL6	46.6485	0.759755	0.711961	0.00453876	0.0979475
ENSG00000165912	PACSIN3	783.907	0.557612	0.43828	0.00455188	0.0979739
ENSG00000081154	PCNP	6786.24	0.171692	0.0752156	0.00456639	0.0981065
ENSG00000123496	IL13RA2	146.079	-0.040376	0.112028	0.0045712	0.0981065
ENSG00000101346	POFUT1	4228.24	-0.343117	0.211959	0.00462038	0.0990196
ENSG00000172215	CXCR6	455.378	0.771583	0.744072	0.00467658	0.10008
ENSG00000083454	P2RX5	33.5914	-0.107997	0.219637	0.00468818	0.100185
ENSG00000164048	ZNF589	401.881	0.307885	0.178429	0.00470315	0.100361
ENSG00000135655	USP15	2779.98	0.281328	0.155204	0.00471038	0.100372
ENSG00000137267	TUBB2A	1285.27	0.510056	0.391072	0.00472851	0.100614
ENSG00000167755	KLK6	712.452	1.05372	1.44366	0.00475702	0.101077
ENSG00000253352	TUG1	3982.71	-0.22932	0.115549	0.0047747	0.101308
ENSG00000123983	ACSL3	7269.24	0.29584	0.163627	0.00479015	0.101361
ENSG00000133321	PLAAT4	2385.79	0.779812	0.756824	0.00479081	0.101361
ENSG00000083312	TNPO1	7081.78	0.198381	0.0949494	0.00483897	0.102235
ENSG00000147044	CASK	3860.56	-0.371913	0.25114	0.00485376	0.102403
ENSG00000211592	IGKC	158456	-0.0505462	0.118895	0.00487987	0.102808
ENSG00000100385	IL2RB	1229.65	0.605793	0.495645	0.00489058	0.102888
ENSG00000065717	TLE2	644.196	-0.512985	0.449013	0.00491437	0.102932
ENSG00000101246	ARFRP1	2809.52	0.401506	0.245947	0.00492059	0.102932
ENSG00000105048	TNNT1	768.134	0.900721	1.09092	0.00491046	0.102932
ENSG00000119321	FKBP15	2217.53	0.305624	0.16934	0.00491978	0.102932
ENSG00000145743	FBXL17	1181.29	-0.286418	0.162486	0.00493406	0.102932
ENSG00000227500	SCAMP4	3291.41	0.202731	0.0964667	0.00492832	0.102932
ENSG00000102081	FMR1	1921.16	0.221741	0.109971	0.00495081	0.103137
ENSG00000196597	ZNF782	130.523	-0.363618	0.244414	0.0049851	0.103707
ENSG00000005175	RPAP3	1562.65	0.203171	0.0971306	0.00499846	0.10384
ENSG00000172572	PDE3A	763.523	-0.533904	0.521666	0.00505202	0.104807
ENSG00000183508	TENT5C	2548.79	-0.507911	0.441594	0.00505998	0.104826
ENSG00000111186	WNT5B	270.604	-0.124951	0.255114	0.00507893	0.105073
ENSG00000060491	OGFR	3917.82	0.270577	0.149468	0.00510883	0.105108
ENSG00000117410	ATP6V0B	6942.09	0.261828	0.142397	0.00510347	0.105108
ENSG00000124767	GLO1	6935.54	0.331535	0.202348	0.00510182	0.105108
ENSG00000169955	ZNF747	259.353	-0.290835	0.17027	0.00508955	0.105108
ENSG00000162783	IER5	3770.96	0.338851	0.210233	0.00511646	0.10512
ENSG00000102575	ACP5	4423.71	0.659707	0.571849	0.00513997	0.105365
ENSG00000205413	SAMD9	2262.14	0.62852	0.546177	0.00514251	0.105365
ENSG00000214309	MBLAC1	98.3262	-0.337798	0.219371	0.00516472	0.105675
ENSG00000186088	GSAP	375.602	0.423478	0.312124	0.00517186	0.105676
ENSG00000140368	PSTPIP1	312.937	0.618128	0.596732	0.00518474	0.10573
ENSG00000205918	PDPK2P	33.5858	-0.484825	0.423283	0.00518867	0.10573
ENSG00000187583	PLEKHN1	203.774	0.532727	0.463608	0.00522068	0.106144
ENSG00000214184	GCC2-AS1	17.6214	0.476128	0.38447	0.00522324	0.106144
ENSG00000096872	IFT74	783.675	-0.318379	0.201522	0.00530863	0.106838
ENSG00000104969	SGTA	4621.5	0.164877	0.0721502	0.00529276	0.106838
ENSG00000111711	GOLT1B	2174.6	0.280738	0.161031	0.00531791	0.106838
ENSG00000138050	THUMPD2	405.668	0.277555	0.158468	0.00532598	0.106838
ENSG00000166866	MYO1A	5973.52	-0.0531295	0.120888	0.00528301	0.106838
ENSG00000176422	SPRYD4	771.209	-0.403887	0.305177	0.00529525	0.106838
ENSG00000187634	SAMD11	113.647	-0.539746	0.579483	0.00526919	0.106838
ENSG00000198959	TGM2	10502.9	0.654255	0.541499	0.00532262	0.106838
ENSG00000213533	STIMATE	72.156	0.30173	0.180704	0.00528132	0.106838
ENSG00000276085	CCL3L1	720.348	0.0330633	0.108123	0.00532898	0.106838
ENSG00000154678	PDE1C	140.466	-0.452621	0.386033	0.00533635	0.106842
ENSG00000076555	ACACB	616.001	-0.467852	0.424403	0.0053918	0.107663
ENSG00000187840	EIF4EBP1	3579.4	0.353114	0.225437	0.00539067	0.107663
ENSG00000131732	ZCCHC9	1213.52	0.216261	0.108241	0.00542012	0.108084
ENSG00000005187	ACSM3	690.488	-0.502285	1.43287	0.00547794	0.10874
ENSG00000054690	PLEKHH1	1027.07	-0.410522	0.327139	0.0054822	0.10874
ENSG00000132676	DAP3	5336.63	0.23485	0.121474	0.00547345	0.10874
ENSG00000152782	PANK1	1020.25	-0.430002	0.359398	0.00547629	0.10874
ENSG00000185133	INPP5J	425.192	-0.451788	0.400275	0.00548948	0.10874
ENSG00000186951	PPARA	2520.66	-0.357572	0.252976	0.00552265	0.109107
ENSG00000205038	PKHD1L1	48.9291	-0.0481903	0.117064	0.00552186	0.109107
ENSG00000130311	DDA1	3124.71	0.237811	0.125104	0.00556433	0.10933
ENSG00000135916	ITM2C	37997.6	-0.14499	0.351742	0.00557415	0.10933
ENSG00000142606	MMEL1	184.814	-0.504457	0.545933	0.00555438	0.10933
ENSG00000170035	UBE2E3	2227.13	0.211071	0.105398	0.00557793	0.10933
ENSG00000174373	RALGAPA1	1342.04	-0.277264	0.162157	0.00557672	0.10933
ENSG00000197860	SGTB	477.03	0.470472	0.398268	0.00555083	0.10933
ENSG00000108100	CCNY	3883.69	-0.188101	0.0918354	0.00559977	0.109614
ENSG00000006740	ARHGAP44	919.064	-0.532363	0.792795	0.00563273	0.109917
ENSG00000033050	ABCF2	918.46	0.215047	0.108698	0.00563736	0.109917
ENSG00000163577	EIF5A2	553.939	0.369223	0.249138	0.00563672	0.109917
ENSG00000076650	GPATCH1	463.845	-0.271119	0.158017	0.00565999	0.110215
ENSG00000108010	GLRX3	3311.3	0.252418	0.139278	0.00568234	0.110408
ENSG00000136155	SCEL	141.391	0.0411847	0.112443	0.00568471	0.110408
ENSG00000078081	LAMP3	917.928	0.519022	0.491102	0.00571739	0.11061
ENSG00000175611	ERCC6L2-AS1	163.358	-0.323713	0.214553	0.00571312	0.11061
ENSG00000198695	ND6	18924.4	-0.147844	0.369329	0.00571087	0.11061
ENSG00000168079	SCARA5	499.118	-0.0274456	0.105668	0.00573603	0.110827
ENSG00000011083	SLC6A7	53.0944	-0.0697404	0.137003	0.00585027	0.112742
ENSG00000272288	ILRUN-AS1	32.2283	-0.429879	0.377411	0.00584573	0.112742
ENSG00000185947	ZNF267	1046.83	0.289249	0.176359	0.00591292	0.113803
ENSG00000058262	SEC61A1	23252.2	0.196221	0.0962736	0.00595046	0.114231
ENSG00000163121	NEURL3	66.2755	0.0612262	0.128028	0.00595047	0.114231
ENSG00000137814	HAUS2	1283.94	0.245639	0.135471	0.00595959	0.114259
ENSG00000161654	LSM12	1784.15	0.207118	0.104357	0.00600519	0.114865
ENSG00000169245	CXCL10	1813.37	0.0480737	0.116952	0.0060066	0.114865
ENSG00000067113	PLPP1	1170.62	-0.406141	0.358368	0.00608903	0.115298
ENSG00000067225	PKM	110714	0.399073	0.234062	0.00608041	0.115298
ENSG00000070759	TESK2	249.098	-0.29548	0.185353	0.00606015	0.115298
ENSG00000087095	NLK	898.058	-0.256964	0.148577	0.00604418	0.115298
ENSG00000135823	STX6	2365.72	0.20739	0.105202	0.00607548	0.115298
ENSG00000143416	SELENBP1	8965.3	-0.0776698	0.146804	0.00608151	0.115298
ENSG00000163508	EOMES	136.195	0.0667449	0.133686	0.0060911	0.115298
ENSG00000177311	ZBTB38	4394.73	-0.301336	0.194026	0.00605746	0.115298
ENSG00000069188	SDK2	203.096	-0.024879	0.10291	0.00614286	0.11613
ENSG00000109458	GAB1	921.02	-0.322781	0.223635	0.00617755	0.116216
ENSG00000119318	RAD23B	12727.8	0.236531	0.128922	0.00619623	0.116216
ENSG00000134215	VAV3	1726.77	-0.0612044	0.127911	0.00620093	0.116216
ENSG00000136295	TTYH3	11534.4	0.37441	0.285752	0.00620194	0.116216
ENSG00000151726	ACSL1	4509.33	0.465178	0.447517	0.00616588	0.116216
ENSG00000168824	NSG1	202.399	-0.045775	0.115333	0.00618721	0.116216
ENSG00000278175	GLIDR	74.5793	-0.429365	0.417208	0.00619789	0.116216
ENSG00000081870	IFT25	616.297	0.254642	0.145757	0.00621941	0.116252
ENSG00000198886	ND4	245064	-0.321606	0.223722	0.00621349	0.116252
ENSG00000106819	ASPN	860.421	-0.0496827	0.1181	0.00625787	0.116532
ENSG00000184349	EFNA5	387.032	0.523652	0.657845	0.00625319	0.116532
ENSG00000203943	SAMD13	184.188	-0.0702144	0.137438	0.00624832	0.116532
ENSG00000196169	KIF19	349.956	0.0432223	0.113691	0.00628268	0.116703
ENSG00000276070	CCL4L2	276.688	0.0535872	0.121194	0.00628113	0.116703
ENSG00000089486	CDIP1	668.156	-0.465078	0.66007	0.00633865	0.117014
ENSG00000133083	DCLK1	70.7708	-0.103878	0.192433	0.00631904	0.117014
ENSG00000158869	FCER1G	1160.37	0.508594	0.597293	0.00633369	0.117014
ENSG00000179603	GRM8	87.0744	-0.057231	0.124263	0.0063136	0.117014
ENSG00000188266	HYKK	131.421	-0.318589	0.216608	0.00633832	0.117014
ENSG00000092148	HECTD1	5507.43	-0.206311	0.106382	0.00641249	0.118231
ENSG00000108352	RAPGEFL1	2949.67	-0.406967	0.394883	0.00644096	0.118609
ENSG00000184481	FOXO4	1326.34	-0.306519	0.20749	0.00647809	0.118853
ENSG00000186998	EMID1	570.227	-0.0849323	0.157084	0.00647141	0.118853
ENSG00000204264	PSMB8	9464.41	0.347962	0.247708	0.00646231	0.118853
ENSG00000179104	TMTC2	1342.5	0.319036	0.215142	0.00650837	0.119261
ENSG00000198885	ITPRIPL1	206.521	0.0782516	0.147536	0.00651803	0.119292
ENSG00000114999	TTL	2051.97	0.261587	0.155118	0.00654184	0.119581
ENSG00000180425	C11orf71	174.106	-0.377198	0.326436	0.00655105	0.119603
ENSG00000224397	PELATON	406.649	0.520792	1.92001	0.00661036	0.120538
ENSG00000179943	FIZ1	725.345	-0.227147	0.127121	0.00663947	0.120774
ENSG00000281103	TRG-AS1	81.9082	0.0864397	0.159522	0.0066318	0.120774
ENSG00000271303	SRXN1	454.656	0.344554	0.246104	0.00665875	0.120977
ENSG00000152778	IFIT5	1357.37	0.407301	0.369276	0.0067049	0.121667
ENSG00000090273	NUDC	9396.7	0.221541	0.115878	0.00672909	0.121824
ENSG00000196083	IL1RAP	730.203	0.374526	0.304021	0.00672989	0.121824
ENSG00000076344	RGS11	73.9135	-0.0127794	0.099898	0.00676229	0.122114
ENSG00000205060	SLC35B4	819.319	0.29925	0.199204	0.00675773	0.122114
ENSG00000073849	ST6GAL1	3672.01	-0.421701	0.565741	0.00677624	0.122218
ENSG00000160460	SPTBN4	46.1047	-0.0698624	0.136895	0.00680768	0.122637
ENSG00000268471	MIR4453HG	77.7036	-0.340073	0.265649	0.00681622	0.122643
ENSG00000182117	NOP10	3130.45	0.23329	0.13036	0.00682533	0.122659
ENSG00000160211	G6PD	3079.62	0.370726	0.278431	0.00684275	0.122716
ENSG00000188070	ZFTA	621.266	-0.344341	0.27492	0.00684496	0.122716
ENSG00000059378	PARP12	2593.96	0.417391	0.376791	0.00687209	0.123054
ENSG00000070718	AP3M2	719.355	0.3208	0.23304	0.00693026	0.123514
ENSG00000121691	CAT	4532.89	-0.33248	0.24808	0.00691242	0.123514
ENSG00000172331	BPGM	838.01	0.326565	0.237527	0.00692515	0.123514
ENSG00000203880	PCMTD2	1468.67	-0.250848	0.149846	0.0069309	0.123514
ENSG00000101082	SLA2	229.369	0.080269	0.150246	0.0069416	0.123557
ENSG00000258227	CLEC5A	504.963	0.0572447	0.124206	0.00699162	0.124299
ENSG00000198718	TOGARAM1	354.255	-0.365445	0.328757	0.00700358	0.124364
ENSG00000143167	GPA33	13707.9	-0.0610321	0.127598	0.00703781	0.124675
ENSG00000189339	SLC35E2B	2075.22	-0.297787	0.208028	0.00703248	0.124675
ENSG00000203747	FCGR3A	3294.81	0.0829535	0.154018	0.00705627	0.124853
ENSG00000196155	PLEKHG4	874.591	-0.426715	0.799541	0.00707089	0.124964
ENSG00000116663	FBXO6	989.527	0.409033	0.392492	0.00709388	0.125097
ENSG00000148468	FAM171A1	2732.71	-0.40154	0.522161	0.0070972	0.125097
ENSG00000164008	C1orf50	103.302	-0.280168	0.184127	0.00710357	0.125097
ENSG00000102962	CCL22	618.952	0.0537503	0.121227	0.00713436	0.125417
ENSG00000162971	TYW5	413.318	0.231278	0.130411	0.00713858	0.125417
ENSG00000159189	C1QC	7860.8	0.492528	0.529595	0.00715841	0.125617
ENSG00000263400	TMEM220-AS1	32.8013	-0.073853	0.141495	0.00718233	0.125889
ENSG00000127914	AKAP9	2628.02	-0.388717	0.446883	0.00720625	0.12616
ENSG00000126067	PSMB2	5755.93	0.203667	0.106689	0.0072387	0.12658
ENSG00000159216	RUNX1	3281.75	0.377065	0.289344	0.00728621	0.127261
ENSG00000135093	USP30	681.197	-0.260297	0.164483	0.00739388	0.12854
ENSG00000165476	REEP3	3166.39	0.245097	0.145508	0.00739212	0.12854
ENSG00000173212	MAB21L3	117.869	-0.0672024	0.133807	0.00737299	0.12854
ENSG00000196275	GTF2IRD2	101.816	-0.0751956	0.143118	0.00739228	0.12854
ENSG00000152348	ATG10	344.268	0.214931	0.117414	0.00741665	0.128786
ENSG00000068438	FTSJ1	1811.01	0.192908	0.0990329	0.00745144	0.12879
ENSG00000120254	MTHFD1L	2372.35	0.289603	0.196648	0.00744442	0.12879
ENSG00000154252	GAL3ST2	586.096	-0.0535959	0.121012	0.00743548	0.12879
ENSG00000180549	FUT7	52.5868	0.0729463	0.140469	0.00743881	0.12879
ENSG00000198910	L1CAM	235.409	0.0476573	0.116568	0.00747801	0.1291
ENSG00000162066	AMDHD2	551.38	0.29548	0.205524	0.00748681	0.129102
ENSG00000081721	DUSP12	625.876	0.29653	0.208613	0.00754716	0.129719
ENSG00000173905	GOLIM4	8619.39	-0.468354	0.457909	0.00754868	0.129719
ENSG00000204839	MROH6	1727.27	0.426229	0.553544	0.00754654	0.129719
ENSG00000123989	CHPF	10692.5	0.336483	0.222273	0.00758713	0.13008
ENSG00000285967	NIPBL-DT	203.974	-0.338287	0.294999	0.00757927	0.13008
ENSG00000088756	ARHGAP28	107.103	-0.364499	1.02935	0.00760983	0.130165
ENSG00000152520	PAN3	1355.99	-0.206714	0.112382	0.00761807	0.130165
ENSG00000162086	ZNF75A	188.969	-0.38524	0.595143	0.00761829	0.130165
ENSG00000149823	VPS51	6666.28	-0.29636	0.212266	0.00764234	0.130427
ENSG00000163162	RNF149	4366.27	0.276615	0.184233	0.00770349	0.13132
ENSG00000082996	RNF13	2961.66	0.239324	0.141687	0.00771643	0.131391
ENSG00000132965	ALOX5AP	1135.86	0.0787776	0.147931	0.00773961	0.131635
ENSG00000187824	TMEM220	170.95	-0.0807602	0.150358	0.00777704	0.132121
ENSG00000143398	PIP5K1A	2199.98	0.245241	0.148893	0.00781048	0.132538
ENSG00000173156	RHOD	819.38	0.0817801	0.152058	0.00783123	0.132686
ENSG00000226051	ZNF503-AS1	124.299	-0.0542874	0.121525	0.007837	0.132686
ENSG00000159346	ADIPOR1	6232.2	0.268462	0.172975	0.00797267	0.13483
ENSG00000021355	SERPINB1	19855.4	0.381595	0.29569	0.00800965	0.135302
ENSG00000168283	BMI1	1333.15	0.244149	0.149564	0.00802023	0.135328
ENSG00000081923	ATP8B1	13376.6	-0.472955	0.454781	0.00803199	0.135373
ENSG00000175166	PSMD2	15258.2	0.23197	0.131772	0.00805023	0.135527
ENSG00000276775	IGHV4-4	643.451	-0.0368537	0.10988	0.00810414	0.136281
ENSG00000162998	FRZB	484.734	-0.0627979	0.128989	0.00815832	0.137038
ENSG00000153707	PTPRD	539.873	-0.0408465	0.112093	0.00821789	0.137883
ENSG00000118507	AKAP7	321.336	-0.351661	0.550763	0.00823138	0.137938
ENSG00000166398	GARRE1	1089.19	-0.220671	0.138016	0.00823964	0.137938
ENSG00000020129	NCDN	1206.45	0.211992	0.121837	0.00828597	0.138046
ENSG00000132475	H3-3B	32373	0.206909	0.108819	0.00829989	0.138046
ENSG00000134371	CDC73	3154.26	0.248423	0.157083	0.0083109	0.138046
ENSG00000135899	SP110	1409.5	0.359984	0.355933	0.0083068	0.138046
ENSG00000175356	SCUBE2	149.803	-0.0669895	0.133344	0.0082891	0.138046
ENSG00000198756	COLGALT2	195.205	0.05243	0.120043	0.00830421	0.138046
ENSG00000224914	LINC00863	163.453	-0.257344	0.169799	0.00828434	0.138046
ENSG00000104267	CA2	7223.83	-0.0200759	0.101947	0.00833748	0.138307
ENSG00000245571	FAM111A-DT	152.918	0.280194	0.198185	0.00834515	0.138307
ENSG00000086730	LAT2	915.974	0.0839635	0.154894	0.00836722	0.138519
ENSG00000130227	XPO7	4174.8	0.219803	0.125357	0.00838681	0.138555
ENSG00000179743	SPEN-AS1	138.852	-0.334548	0.343675	0.00838799	0.138555
ENSG00000127947	PTPN12	3525.9	0.33536	0.240549	0.00841275	0.138706
ENSG00000172828	CES3	2685.55	-0.132875	0.271183	0.00841572	0.138706
ENSG00000129667	RHBDF2	2410.1	0.35916	0.310166	0.00842639	0.138728
ENSG00000125753	VASP	14528.8	0.244223	0.145909	0.0084705	0.13904
ENSG00000167157	PRRX2	363.357	0.0549811	0.122108	0.00846479	0.13904
ENSG00000169951	ZNF764	377.367	-0.289454	0.221982	0.0084733	0.13904
ENSG00000278535	DHRS11	1419.98	-0.0781134	0.1465	0.00851505	0.139572
ENSG00000168439	STIP1	12392.9	0.219648	0.121724	0.00852943	0.139654
ENSG00000137745	MMP13	888.229	0.0296696	0.106516	0.00856772	0.139671
ENSG00000159322	ADPGK	2266.19	0.188042	0.0987287	0.00854245	0.139671
ENSG00000175727	MLXIP	8971.42	-0.331848	0.295591	0.00855555	0.139671
ENSG00000176928	GCNT4	119.334	-0.0815883	0.151218	0.00856794	0.139671
ENSG00000198324	PHETA1	2070.9	-0.281497	0.213252	0.0085817	0.139743
ENSG00000006047	YBX2	526.653	-0.0836534	0.154212	0.00863442	0.140178
ENSG00000075240	GRAMD4	3133.68	-0.317915	0.298165	0.00864541	0.140178
ENSG00000136002	ARHGEF4	428.071	0.0518466	0.119671	0.00861845	0.140178
ENSG00000138615	CILP	108.935	-0.0331166	0.108009	0.00864599	0.140178
ENSG00000197885	NKIRAS1	334.628	0.28993	0.218919	0.00866917	0.140277
ENSG00000244509	APOBEC3C	1926.51	0.123194	0.240793	0.0086709	0.140277
ENSG00000068615	REEP1	55.4394	-0.109155	0.230129	0.00870496	0.140523
ENSG00000211962	IGHV1-46	797.478	-0.0419291	0.112712	0.00870308	0.140523
ENSG00000064313	TAF2	1689.33	0.214074	0.122255	0.00872534	0.1407
ENSG00000106392	C1GALT1	2305.08	0.263382	0.179652	0.00874455	0.140758
ENSG00000240864	IGKV1-16	780.771	-0.0376893	0.110296	0.00874781	0.140758
ENSG00000120889	TNFRSF10B	4640.85	0.290713	0.217293	0.00881532	0.141691
ENSG00000188042	ARL4C	3678.39	0.0753346	0.14316	0.0088352	0.141858
ENSG00000277449	CEBPB-AS1	17.7048	-0.106785	0.195584	0.00887453	0.142336
ENSG00000258738	BAZ1A-AS1	78.2201	-0.303505	0.262563	0.00890191	0.142622
ENSG00000177202	SPACA4	25.9204	-0.0627245	0.128905	0.00893623	0.143018
ENSG00000124772	CPNE5	472.502	-0.0773335	0.145389	0.00895635	0.143147
ENSG00000184967	NOC4L	1360.15	0.239446	0.151222	0.00896348	0.143147
ENSG00000134318	ROCK2	4760.21	-0.300047	0.247217	0.00898071	0.143269
ENSG00000184574	LPAR5	1089.57	-0.329924	0.449446	0.00899929	0.143412
ENSG00000054392	HHAT	212.852	-0.321358	0.345904	0.00903824	0.143725
ENSG00000105355	PLIN3	8375.76	0.36934	0.346272	0.00903317	0.143725
ENSG00000157693	TMEM268	693.698	0.263543	0.18419	0.00910963	0.144706
ENSG00000203705	TATDN3	578.06	0.208577	0.119298	0.00912257	0.144758
ENSG00000144597	EAF1	1930.51	0.183605	0.0969518	0.00914918	0.145026
ENSG00000100058		300.474	0.33973	0.411312	0.00921676	0.145942
ENSG00000128805	ARHGAP22	254.24	0.118377	0.225813	0.00926734	0.146122
ENSG00000153037	SRP19	629.342	0.193854	0.106023	0.00923929	0.146122
ENSG00000203797	DDO	118.829	-0.0488539	0.117237	0.00925339	0.146122
ENSG00000211638	IGLV8-61	706.244	-0.0151864	0.101	0.0092661	0.146122
ENSG00000070985	TRPM5	33.6593	-0.0540887	0.121202	0.0092965	0.146273
ENSG00000239713	APOBEC3G	602.678	0.0864931	0.158773	0.00928719	0.146273
ENSG00000071205	ARHGAP10	798.422	0.338815	0.421024	0.00932315	0.146538
ENSG00000067066	SP100	3467.56	0.339161	0.29514	0.00936101	0.146584
ENSG00000101457	DNTTIP1	2422.45	0.310328	0.283239	0.00935629	0.146584
ENSG00000131748	STARD3	1998.25	0.227163	0.138974	0.0093654	0.146584
ENSG00000135047	CTSL	6999.8	0.0929285	0.168925	0.00935337	0.146584
ENSG00000151327	FAM177A1	3194.56	-0.235836	0.152169	0.00937555	0.146589
ENSG00000101367	MAPRE1	8017.93	0.186706	0.100276	0.00940035	0.146721
ENSG00000185129	PURA	1640.76	-0.170674	0.0877865	0.00940371	0.146721
ENSG00000081026	MAGI3	1545.38	-0.304739	0.304439	0.0094892	0.147746
ENSG00000124731	TREM1	1705.06	0.0461664	0.115405	0.00948503	0.147746
ENSG00000034510	TMSB10	90746.3	0.254691	0.175849	0.00951988	0.147915
ENSG00000169891	REPS2	1002.62	-0.205942	1.04593	0.00951478	0.147915
ENSG00000167207	NOD2	185.145	0.0930155	0.168678	0.00954747	0.148189
ENSG00000128965	CHAC1	486.913	0.0841626	0.155009	0.00957558	0.148317
ENSG00000141052	MYOCD	215.949	-0.105237	0.191201	0.00956801	0.148317
ENSG00000214765		258.221	0.31443	0.724599	0.00959376	0.148317
ENSG00000237489	C10orf143	89.1649	-0.310825	0.469423	0.00959546	0.148317
ENSG00000178719	GRINA	8058.46	0.268259	0.200379	0.00961741	0.148502
ENSG00000064692	SNCAIP	90.2998	0.0456212	0.110038	0.00962907	0.148529
ENSG00000088827	SIGLEC1	402.366	0.0675527	0.133464	0.00964959	0.14868
ENSG00000107130	NCS1	1428.65	0.138236	0.292989	0.00965881	0.14868
ENSG00000121931	LRIF1	533.924	-0.263238	1.12725	0.00968848	0.148964
ENSG00000211934	IGHV1-2	1667.39	-0.0358372	0.109296	0.00969722	0.148964
ENSG00000141098	GFOD2	1263.71	-0.18927	0.104335	0.00973667	0.149292
ENSG00000204444	APOM	60.1781	-0.310985	0.427749	0.00973863	0.149292
ENSG00000122641	INHBA	9207.17	0.0547413	0.122098	0.00975463	0.149384
ENSG00000007255	TRAPPC6A	1193.86	-0.302148	0.519145	0.00979736	0.149885
ENSG00000100558	PLEK2	4760.15	0.291754	0.223752	0.00983942	0.149913
ENSG00000108187	PBLD	1167.67	-0.0484626	0.116941	0.00982875	0.149913
ENSG00000130706	ADRM1	4559.06	0.211855	0.124004	0.00982857	0.149913
ENSG00000211890	IGHA2	43078.3	-0.022678	0.103927	0.0098307	0.149913
ENSG00000196072	BLOC1S2	1321.4	0.242275	0.173717	0.00989085	0.150389
ENSG00000241399	CD302	225.803	-0.301705	0.322826	0.00988778	0.150389
ENSG00000152413	HOMER1	581.747	0.318747	0.520305	0.00993622	0.150418
ENSG00000169180	XPO6	5926.4	0.157425	0.0781813	0.00991295	0.150418
ENSG00000171720	HDAC3	2571.85	0.180712	0.0967396	0.00994313	0.150418
ENSG00000245849	RAD51-AS1	71.685	-0.116582	0.216889	0.00993852	0.150418
ENSG00000270049	ATP6V0D1-DT	38.6576	-0.306511	0.427204	0.00990646	0.150418
ENSG00000105369	CD79A	1063.32	-0.0431757	0.113505	0.00997105	0.150535
ENSG00000122643	NT5C3A	3126.16	0.282329	0.22039	0.00996342	0.150535
ENSG00000067955	CBFB	2983.64	0.223367	0.139437	0.0100038	0.150862
ENSG00000110756	HPS5	1206.84	0.261239	0.189343	0.0100291	0.150862
ENSG00000121644	DESI2	3288.24	0.236494	0.155517	0.0100332	0.150862
ENSG00000137171	KLC4	2001.29	-0.286418	0.806257	0.0100142	0.150862
ENSG00000110092	CCND1	14903.5	0.251983	0.184667	0.0100626	0.150999
ENSG00000172016	REG3A	11453.2	-0.0175167	0.102434	0.0100577	0.150999
ENSG00000163512	AZI2	924.866	0.170541	0.088798	0.0101369	0.151962
ENSG00000211664	IGLV2-18	92.6596	-0.0345567	0.10865	0.0101475	0.151968
ENSG00000077150	NFKB2	3992.77	0.32656	0.285377	0.0101656	0.152086
ENSG00000123570	RAB9B	30.2067	-0.0778929	0.145637	0.010209	0.152519
ENSG00000204099	NEU4	378.121	-0.039824	0.11141	0.0102149	0.152519
ENSG00000085514	PILRA	504.226	0.0614412	0.127576	0.0102637	0.152659
ENSG00000119227	PIGZ	478.479	-0.0603715	0.126376	0.010247	0.152659
ENSG00000124406	ATP8A1	2121.84	-0.143688	0.314129	0.0102653	0.152659
ENSG00000184307	ZDHHC23	647.435	-0.294293	0.481815	0.0102411	0.152659
ENSG00000005001	PRSS22	1075.67	0.0754535	0.142731	0.0102779	0.152694
ENSG00000164576	SAP30L	1705.63	-0.189801	0.103842	0.010313	0.152911
ENSG00000178462	TUBAL3	403.069	-0.0550364	0.121882	0.0103073	0.152911
ENSG00000196878	LAMB3	12973.3	0.142787	0.302374	0.0103328	0.153053
ENSG00000183735	TBK1	1655.77	0.22858	0.14807	0.0103509	0.153169
ENSG00000112837	TBX18	142.586	-0.0223879	0.102853	0.0104254	0.153813
ENSG00000156313	RPGR	488.501	-0.240445	0.168037	0.010423	0.153813
ENSG00000163472	TMEM79	305.023	0.207692	0.828458	0.0104252	0.153813
ENSG00000120705	ETF1	8468.08	0.180924	0.0987088	0.0104518	0.154051
ENSG00000107551	RASSF4	963.399	0.153116	0.362771	0.0104644	0.154084
ENSG00000198435	NRARP	4137.66	-0.289814	0.417233	0.0105053	0.154533
ENSG00000100478	AP4S1	198.602	-0.270582	0.22497	0.0105206	0.154606
ENSG00000172728	FUT10	552.152	0.214915	0.132797	0.0105334	0.154641
ENSG00000073792	IGF2BP2	3216.01	0.321085	0.587638	0.010626	0.155848
ENSG00000168675	LDLRAD4	833.014	-0.293957	0.285863	0.0106455	0.15598
ENSG00000101333	PLCB4	2189.8	-0.0663131	0.132245	0.0106759	0.156273
ENSG00000138688	BLTP1	1683.51	-0.282954	0.291298	0.0107612	0.156906
ENSG00000140749	IGSF6	671.78	0.0870416	0.158368	0.010755	0.156906
ENSG00000162594	IL23R	50.8054	-0.0963597	0.173252	0.0107407	0.156906
ENSG00000180190	TDRP	127.003	-0.0664491	0.132337	0.0107357	0.156906
ENSG00000071967	CYBRD1	3417.3	-0.0838469	0.153421	0.0109204	0.158606
ENSG00000134569	LRP4	1563.99	-0.0539121	0.120916	0.0109069	0.158606
ENSG00000182175	RGMA	218.108	-0.0672993	0.133109	0.0108946	0.158606
ENSG00000196739	COL27A1	730.263	0.11119	0.203511	0.0109162	0.158606
ENSG00000126218	F10	99.1759	-0.0927058	0.166951	0.0109733	0.159024
ENSG00000172367	NHERF4	108.375	-0.0354372	0.109053	0.0109823	0.159024
ENSG00000178445	GLDC	88.7945	-0.0141594	0.100312	0.0109918	0.159024
ENSG00000237883		42.1568	-0.131276	0.255382	0.0109739	0.159024
ENSG00000112167	SAYSD1	606.221	-0.259904	0.214356	0.0110271	0.159031
ENSG00000125895	TMEM74B	48.6442	-0.0724272	0.138779	0.011035	0.159031
ENSG00000135148	TRAFD1	2385.43	0.247327	0.175519	0.0110316	0.159031
ENSG00000176809	LRRC37A3	152.303	-0.083445	0.152836	0.0110292	0.159031
ENSG00000130414	NDUFA10	5542.9	-0.246296	0.176127	0.0110507	0.159105
ENSG00000131773	KHDRBS3	358.465	-0.0761644	0.143235	0.0110839	0.159295
ENSG00000181541	MAB21L2	142.074	-0.0768533	0.1441	0.0110853	0.159295
ENSG00000125629	INSIG2	1260.38	0.237327	0.175402	0.0111616	0.160083
ENSG00000261455	LINC01003	166.176	-0.281102	0.327945	0.0111556	0.160083
ENSG00000125652	ALKBH7	3164.87	-0.262003	0.225481	0.0111733	0.160097
ENSG00000135473	PAN2	689.225	-0.257887	0.212618	0.0111979	0.160296
ENSG00000112149	CD83	706.481	0.0834748	0.152958	0.0112975	0.161463
ENSG00000117480	FAAH	1811.58	-0.26243	0.489411	0.0113011	0.161463
ENSG00000104915	STX10	2857.39	0.191855	0.114433	0.0113384	0.161763
ENSG00000159713	TPPP3	965.082	-0.0754479	0.142257	0.0113438	0.161763
ENSG00000203879	GDI1	5164.91	0.217214	0.140217	0.0113879	0.162237
ENSG00000099958	DERL3	678.247	-0.0563184	0.122822	0.0114492	0.162282
ENSG00000148180	GSN	25571.8	0.417463	0.527304	0.0114551	0.162282
ENSG00000157315	TMED6	36.6833	-0.125006	0.235309	0.0114586	0.162282
ENSG00000160255	ITGB2	6573.44	0.0807566	0.149216	0.0114112	0.162282
ENSG00000175899	A2M	16415.3	-0.258909	0.484808	0.0114463	0.162282
ENSG00000196476	C20orf96	305.61	0.258613	0.209796	0.0114423	0.162282
ENSG00000222001	LOC101928881	59.5662	-0.0865551	0.157084	0.0114672	0.162282
ENSG00000002587	HS3ST1	1148.33	0.11908	0.22131	0.0115028	0.162324
ENSG00000053770	AP5M1	2643.59	-0.253319	0.201856	0.0114838	0.162324
ENSG00000221823	PPP3R1	3234.99	0.199479	0.118832	0.0114994	0.162324
ENSG00000124145	SDC4	14524.3	0.258216	0.606749	0.0115254	0.162489
ENSG00000170581	STAT2	3312.04	0.285678	0.245866	0.0115825	0.16314
ENSG00000038945	MSR1	1330.31	0.0690087	0.13499	0.0116161	0.16314
ENSG00000068079	IFI35	2653.7	0.295114	0.446076	0.0116356	0.16314
ENSG00000137198	GMPR	776.735	0.161603	0.395041	0.011644	0.16314
ENSG00000159202	UBE2Z	5451.05	0.15104	0.0766588	0.0116591	0.16314
ENSG00000166391	MOGAT2	1112.93	-0.0270214	0.10539	0.0116047	0.16314
ENSG00000180011	PTGR3	2254.84	-0.25694	0.221554	0.0116518	0.16314
ENSG00000211660	IGLV2-23	3045.19	-0.040582	0.11178	0.0116091	0.16314
ENSG00000135439	AGAP2	511.903	0.0935382	0.168177	0.0117033	0.163604
ENSG00000152332	UHMK1	6578.97	0.238736	0.17464	0.0117383	0.163941
ENSG00000121236	TRIM6	50.5451	0.0957063	0.171643	0.0118071	0.16398
ENSG00000123892	RAB38	172.272	0.0569169	0.123353	0.0117749	0.16398
ENSG00000132326	PER2	1307.16	-0.271244	0.303451	0.0117873	0.16398
ENSG00000163156	SCNM1	1381.28	0.20206	0.12302	0.0117633	0.16398
ENSG00000174123	TLR10	66.3617	-0.0404631	0.111703	0.011799	0.16398
ENSG00000204442	NALF1	130.035	-0.0455719	0.114783	0.0117725	0.16398
ENSG00000164300	SERINC5	7070.37	-0.250139	0.2053	0.0118506	0.164431
ENSG00000182263	FIGN	26.5924	-0.0739484	0.140329	0.0118761	0.164632
ENSG00000229619	MBNL1-AS1	120.131	-0.270828	0.31779	0.0118966	0.164763
ENSG00000081041	CXCL2	2300.35	0.0538256	0.120778	0.011938	0.164818
ENSG00000137764	MAP2K5	865.111	-0.226385	0.160219	0.0119585	0.164818
ENSG00000143476	DTL	1615.34	0.287487	0.377328	0.0119669	0.164818
ENSG00000163513	TGFBR2	5070.96	-0.265818	0.369983	0.0119419	0.164818
ENSG00000169894	MUC3A	4191.26	-0.161882	0.400941	0.0119215	0.164818
ENSG00000183734	ASCL2	1392.79	-0.0511727	0.118721	0.0119514	0.164818
ENSG00000160345	PIERCE1	102.803	0.201041	0.576575	0.0119779	0.164818
ENSG00000120709	FAM53C	1864.86	0.19366	0.116165	0.0120417	0.16539
ENSG00000232442	MHENCR	90.3209	-0.219238	0.544285	0.0120353	0.16539
ENSG00000198105	ZNF248	271.106	-0.251322	0.213827	0.0120561	0.165436
ENSG00000116212	LRRC42	1504.4	0.202976	0.125056	0.0121014	0.165905
ENSG00000091527	CDV3	10683.1	0.175515	0.0986474	0.0122078	0.166344
ENSG00000103485	QPRT	1187.63	-0.05552	0.12209	0.0121933	0.166344
ENSG00000128340	RAC2	3550.33	0.111695	0.20321	0.0122115	0.166344
ENSG00000167767	KRT80	1570.36	0.0481865	0.116192	0.0122059	0.166344
ENSG00000168159	RNF187	5897.67	0.190483	0.113332	0.0121695	0.166344
ENSG00000172543	CTSW	293.932	0.0601107	0.126101	0.012172	0.166344
ENSG00000245848	CEBPA	1302.19	-0.11553	0.210404	0.0121854	0.166344
ENSG00000174348	PODN	648.497	-0.101059	0.180535	0.012253	0.166558
ENSG00000181467	RAP2B	2680.56	0.229695	0.15947	0.0122607	0.166558
ENSG00000253368	TRNP1	997.988	0.0642796	0.130089	0.0122486	0.166558
ENSG00000120662	MTRF1	313.705	-0.222119	0.155962	0.0122931	0.166748
ENSG00000172927	MYEOV	1530.01	0.0781684	0.145557	0.012297	0.166748
ENSG00000138722	MMRN1	185.101	-0.0461252	0.115161	0.0123217	0.166894
ENSG00000143418	CERS2	5273.83	0.229301	0.164413	0.0123302	0.166894
ENSG00000165556	CDX2	7911.02	-0.0714986	0.13903	0.0123539	0.167027
ENSG00000178229	ZNF543	177.763	0.119991	0.224083	0.0123624	0.167027
ENSG00000164619	BMPER	73.4545	-0.0443903	0.114039	0.0124187	0.167503
ENSG00000168936	TMEM129	2385.36	-0.235228	0.180571	0.0124201	0.167503
ENSG00000129451	KLK10	5306.21	0.0312962	0.10712	0.0124665	0.167825
ENSG00000241685	ARPC1A	1285.13	0.223605	0.156501	0.0124633	0.167825
ENSG00000049249	TNFRSF9	330.146	0.0814915	0.149785	0.0125932	0.168084
ENSG00000054967	RELT	471.024	0.268767	0.370952	0.0124984	0.168084
ENSG00000101916	TLR8	339.413	0.0589196	0.124999	0.0125436	0.168084
ENSG00000105849	POLR1F	1493.39	0.176731	0.100075	0.0125187	0.168084
ENSG00000108854	SMURF2	1530.65	0.269408	0.232962	0.0126113	0.168084
ENSG00000138035	PNPT1	2128.19	0.223649	0.157144	0.0125559	0.168084
ENSG00000149328	GLB1L2	2283.45	-0.133993	0.25749	0.0125717	0.168084
ENSG00000151893	CACUL1	3589.33	0.183417	0.108952	0.0125548	0.168084
ENSG00000153989	NUS1	4862.16	0.160117	0.0854845	0.012621	0.168084
ENSG00000169403	PTAFR	1663.52	0.0916114	0.164567	0.0125786	0.168084
ENSG00000175550	DRAP1	4451.33	0.227219	0.15768	0.0125885	0.168084
ENSG00000205978	NYNRIN	1493.66	-0.0959408	0.171005	0.0126087	0.168084
ENSG00000162461	SLC25A34	109.163	-0.0368759	0.109726	0.0126806	0.168728
ENSG00000172348	RCAN2	440.66	-0.226849	0.477039	0.012695	0.168769
ENSG00000146592	CREB5	226.222	0.0720846	0.138143	0.0127283	0.169061
ENSG00000162702	ZNF281	1327.09	0.265822	0.272771	0.0127469	0.169157
ENSG00000071575	TRIB2	1929.7	0.269388	0.363582	0.0128155	0.169696
ENSG00000101079	NDRG3	2028.69	0.190061	0.115014	0.0128216	0.169696
ENSG00000167850	CD300C	190.199	0.0722455	0.138312	0.0128174	0.169696
ENSG00000180398	MCFD2	4646.86	0.225517	0.156321	0.0128672	0.170148
ENSG00000198829	SUCNR1	129.729	0.0656756	0.131285	0.0128827	0.170202
ENSG00000107949	BCCIP	3246.89	0.182212	0.106742	0.0129471	0.170817
ENSG00000186564	FOXD2	346.377	-0.0735597	0.139614	0.0129522	0.170817
ENSG00000071859	FAM50A	3461.93	0.175042	0.100444	0.0129743	0.170958
ENSG00000127989	MTERF1	244.011	-0.0609006	0.126641	0.013012	0.171153
ENSG00000225151		65.7394	0.116789	0.212789	0.0130093	0.171153
ENSG00000105251	SHD	106.797	-0.0838463	0.152595	0.013032	0.171192
ENSG00000162384	CZIB	1276.03	-0.186571	0.110356	0.013038	0.171192
ENSG00000215182	MUC5AC	7511.32	0.0236507	0.104219	0.0130794	0.171585
ENSG00000168807	SNTB2	1689.08	0.197613	0.12349	0.0131096	0.17183
ENSG00000151748	SAV1	2183.61	0.273661	0.260216	0.013145	0.17209
ENSG00000166323	C11orf65	26.6561	0.0965195	0.172051	0.0131666	0.17209
ENSG00000169213	RAB3B	646.296	0.0628677	0.128526	0.0131756	0.17209
ENSG00000254415	SIGLEC14	227.694	0.0606165	0.126408	0.0131661	0.17209
ENSG00000162437	RAVER2	1596.37	-0.241608	0.210345	0.013198	0.172232
ENSG00000112936	C7	129.019	-0.0382507	0.11043	0.0132246	0.172243
ENSG00000169429	CXCL8	49077.3	0.0331153	0.107761	0.0132334	0.172243
ENSG00000183153	GJD3	289.773	0.11719	0.213349	0.0132328	0.172243
ENSG00000171160	MORN4	174.386	0.253406	0.242581	0.01327	0.172444
ENSG00000172731	LRRC20	742.225	0.266132	0.249346	0.0132721	0.172444
ENSG00000008283	CYB561	6311.38	0.203059	0.128238	0.0133117	0.172659
ENSG00000255398	HCAR3	413.305	0.0275948	0.105598	0.0133024	0.172659
ENSG00000168672	LRATD2	3011.87	0.175679	0.414154	0.0133272	0.17271
ENSG00000109576	AADAT	369.395	0.125118	0.233753	0.0133604	0.172815
ENSG00000163026	WDCP	363.292	0.239283	0.194829	0.0133701	0.172815
ENSG00000165168	CYBB	4358.47	0.0873769	0.157757	0.0133472	0.172815
ENSG00000102030	NAA10	1062.15	0.20588	0.136396	0.0133895	0.172916
ENSG00000019144	PHLDB1	2789.79	-0.261398	0.294203	0.013517	0.17302
ENSG00000088836	SLC4A11	557.2	0.062719	0.128339	0.0134376	0.17302
ENSG00000111196	MAGOHB	851.021	0.215904	0.151911	0.0135063	0.17302
ENSG00000121481	RNF2	1045.63	0.215817	0.152158	0.0135074	0.17302
ENSG00000133612	AGAP3	3436.46	0.247476	0.223122	0.0135174	0.17302
ENSG00000159388	BTG2	6056.53	-0.1307	0.245316	0.0134238	0.17302
ENSG00000161036	LRWD1	1331.86	0.23025	0.173203	0.0135167	0.17302
ENSG00000164111	ANXA5	15823.2	0.335412	0.403509	0.0135252	0.17302
ENSG00000173762	CD7	870.729	0.0729698	0.139009	0.0134565	0.17302
ENSG00000178685	PARP10	3818.82	0.256459	0.258229	0.0135228	0.17302
ENSG00000186854	TRABD2A	3027.57	-0.14251	0.278688	0.013483	0.17302
ENSG00000083444	PLOD1	8649.88	0.239533	0.19107	0.0136308	0.173963
ENSG00000099617	EFNA2	1311.65	-0.076939	0.143148	0.0136342	0.173963
ENSG00000105173	CCNE1	546.403	0.162377	0.34788	0.0137001	0.173963
ENSG00000120616	EPC1	822.353	-0.216773	0.161112	0.0136782	0.173963
ENSG00000123178	SPRYD7	893.157	-0.208108	0.143135	0.013611	0.173963
ENSG00000146376	ARHGAP18	2857.99	0.225283	0.177754	0.0137036	0.173963
ENSG00000168060	NAALADL1	171.013	-0.0618039	0.12738	0.0137038	0.173963
ENSG00000170017	ALCAM	3468.62	0.254088	0.334502	0.0136759	0.173963
ENSG00000184489	PTP4A3	1459.7	-0.114409	0.205865	0.0136582	0.173963
ENSG00000143799	PARP1	12886.5	0.221483	0.16703	0.0137375	0.174094
ENSG00000162738	VANGL2	254.351	-0.0598789	0.125692	0.0137325	0.174094
ENSG00000120262	CCDC170	199.838	-0.0646876	0.130096	0.0138065	0.17482
ENSG00000157152	SYN2	28.1413	0.0140948	0.0991135	0.0138842	0.175503
ENSG00000166233	ARIH1	3131.58	0.141078	0.0721634	0.0138883	0.175503
ENSG00000188389	PDCD1	168.269	0.0596733	0.125507	0.0138958	0.175503
ENSG00000265148	TSPOAP1-AS1	104.954	-0.0836805	0.152058	0.0139094	0.175527
ENSG00000260101	AFTPH-DT	28.5775	-0.132501	0.248468	0.0139461	0.175841
ENSG00000146540	C7orf50	3290.11	0.230026	0.166076	0.0139748	0.176055
ENSG00000137996	RTCA	2188.77	0.193887	0.123312	0.0139919	0.176121
ENSG00000044524	EPHA3	140.859	-0.117069	0.210874	0.0140501	0.176138
ENSG00000102935	ZNF423	196.367	-0.0926826	0.165195	0.0140246	0.176138
ENSG00000162645	GBP2	6251.43	0.123354	0.22681	0.0140292	0.176138
ENSG00000167196	FBXO22	1642.45	0.193646	0.119015	0.0140438	0.176138
ENSG00000278156	TSC22D1-AS1	28.759	-0.195713	0.421486	0.0140523	0.176138
ENSG00000204147	ASAH2B	332.86	0.250236	0.269241	0.0140702	0.176214
ENSG00000124380	SNRNP27	1088.39	0.18785	0.116515	0.0140859	0.176263
ENSG00000181754	AMIGO1	311.136	-0.134932	0.255946	0.0141098	0.176414
ENSG00000277791	PSMB3	7711.97	0.207039	0.136791	0.014142	0.176668
ENSG00000123689	G0S2	4389.67	0.0460201	0.115401	0.0141861	0.176834
ENSG00000197361	FBXL22	49.3727	-0.156037	0.313844	0.0141908	0.176834
ENSG00000229644	NAMPTP1	121.335	0.0613524	0.126976	0.0141853	0.176834
ENSG00000162852	CNST	1240.42	-0.203016	0.139594	0.0142109	0.176937
ENSG00000170458	CD14	5559.21	0.0899437	0.161347	0.0142266	0.176984
ENSG00000103121	CMC2	932.702	0.202117	0.135504	0.0142441	0.177054
ENSG00000034533	ASTE1	281.644	-0.234527	0.21129	0.0143384	0.177535
ENSG00000105131	EPHX3	41.8505	0.0515941	0.118893	0.0143526	0.177535
ENSG00000122026	RPL21	26890.7	-0.234442	0.21468	0.0143661	0.177535
ENSG00000123130	ACOT9	1971.79	0.237992	0.210445	0.0143581	0.177535
ENSG00000142661	MYOM3	354.242	-0.0630092	0.128402	0.0143327	0.177535
ENSG00000153317	ASAP1	1857.58	0.214626	0.447223	0.0143374	0.177535
ENSG00000187474	FPR3	1705.1	0.0781981	0.145026	0.0143354	0.177535
ENSG00000145685	LHFPL2	3516.54	0.233812	0.190632	0.0143853	0.177625
ENSG00000115504	EHBP1	1571.43	0.232503	0.205783	0.0144161	0.177757
ENSG00000133773	CCDC59	1539.11	0.217513	0.161695	0.0144317	0.177757
ENSG00000198947	DMD	339.808	-0.108079	0.191864	0.0144257	0.177757
ENSG00000276600	RAB7B	204.487	0.0713408	0.13696	0.0144954	0.178394
ENSG00000185745	IFIT1	865.52	0.0457007	0.114808	0.0145105	0.178432
ENSG00000164823	OSGIN2	1351.24	0.229179	0.190978	0.0145803	0.179143
ENSG00000090097	PCBP4	1166.73	0.239789	0.227247	0.0146169	0.179445
ENSG00000104154	SLC30A4	403.029	-0.151284	0.298078	0.0146512	0.179718
ENSG00000128578	STRIP2	468.566	0.121852	0.22242	0.0147314	0.180469
ENSG00000163013	FBXO41	549.604	0.175966	0.365335	0.0147366	0.180469
ENSG00000136231	IGF2BP3	414.052	0.034483	0.108511	0.0147651	0.180589
ENSG00000196782	MAML3	770.667	-0.238317	0.264442	0.0147706	0.180589
ENSG00000129595	EPB41L4A	173.545	-0.0812381	0.148568	0.0147967	0.18076
ENSG00000134317	GRHL1	283.69	0.183511	0.398458	0.0148129	0.18081
ENSG00000177548	RABEP2	1385.47	-0.229045	0.204547	0.0148474	0.181082
ENSG00000158669	GPAT4	3435.35	0.186957	0.11505	0.0148712	0.181224
ENSG00000064666	CNN2	11485.8	0.218295	0.168463	0.0148885	0.181288
ENSG00000156973	PDE6D	1058.73	0.184822	0.115868	0.0149037	0.181324
ENSG00000105609	LILRB5	300.821	0.0692581	0.134645	0.0149206	0.181381
ENSG00000077585	GPR137B	853.237	0.232144	0.384428	0.0149756	0.181754
ENSG00000197548	ATG7	1623.57	0.180742	0.111067	0.014969	0.181754
ENSG00000151651	ADAM8	1609.79	0.0675328	0.132848	0.0150331	0.182008
ENSG00000172818	OVOL1	1117.12	-0.143533	0.27635	0.0150256	0.182008
ENSG00000185479	KRT6B	427.393	2.74623	0.668939	0.0150172	0.182008
ENSG00000176715	ACSF3	1522.1	-0.206409	0.150417	0.0150737	0.182352
ENSG00000049759	NEDD4L	3564.39	-0.231422	0.301005	0.0151008	0.182397
ENSG00000086061	DNAJA1	13754.4	0.218476	0.163021	0.0151452	0.182397
ENSG00000123728	RAP2C	1674.57	0.189189	0.120596	0.0151237	0.182397
ENSG00000152217	SETBP1	230.13	-0.072784	0.138277	0.0151472	0.182397
ENSG00000160336	ZNF761	788.159	0.238275	0.216925	0.0151239	0.182397
ENSG00000171345	KRT19	96582	0.3589	0.589271	0.0151508	0.182397
ENSG00000134470	IL15RA	1077.92	0.238857	0.245709	0.0151657	0.182428
ENSG00000229391		875.985	0.0343444	0.108028	0.0151965	0.182652
ENSG00000135744	AGT	1455.64	-0.0691596	0.134375	0.015229	0.182895
ENSG00000111817	DSE	1533.88	0.0928922	0.165217	0.0152458	0.18295
ENSG00000108700	CCL8	199.455	0.0518863	0.119056	0.0152587	0.182958
ENSG00000154429	CCSAP	713.323	0.231912	0.202927	0.0153519	0.183927
ENSG00000108671	PSMD11	5924.85	0.195875	0.128189	0.0153666	0.183955
ENSG00000143842	SOX13	2144.58	0.227728	0.358116	0.0153844	0.184021
ENSG00000104951	IL4I1	971.685	0.0671373	0.132385	0.0154172	0.184118
ENSG00000160741	CRTC2	1655.89	0.199566	0.137232	0.0154154	0.184118
ENSG00000100028	SNRPD3	2528.53	-0.210798	0.16499	0.0154951	0.184836
ENSG00000114013	CD86	891.179	0.0645124	0.129778	0.0155372	0.184836
ENSG00000163840	DTX3L	5668.57	0.235961	0.245988	0.0155236	0.184836
ENSG00000183891	TTC32	141.189	-0.228538	0.298697	0.0155393	0.184836
ENSG00000184227	ACOT1	296.408	-0.141316	0.26583	0.0155229	0.184836
ENSG00000074276	CDHR2	1677.08	-0.0375332	0.109973	0.015589	0.184984
ENSG00000134028	ADAMDEC1	2561.2	-0.0465498	0.115258	0.0155764	0.184984
ENSG00000169896	ITGAM	909.928	0.0580176	0.123916	0.0155769	0.184984
ENSG00000101150	TPD52L2	5257.26	0.187311	0.119397	0.0157137	0.184998
ENSG00000122417	ODF2L	840.542	0.234928	0.255222	0.0157056	0.184998
ENSG00000135503	ACVR1B	3352.48	-0.229461	0.266042	0.0157137	0.184998
ENSG00000143621	ILF2	11815.6	0.199009	0.140465	0.0157177	0.184998
ENSG00000149474	KAT14	941.706	-0.229419	0.261661	0.0156979	0.184998
ENSG00000151718	WWC2	728.161	0.0863074	0.155839	0.0156839	0.184998
ENSG00000164161	HHIP	229.023	-0.0342802	0.108365	0.0157266	0.184998
ENSG00000174371	EXO1	1096.48	0.164846	0.318316	0.0157046	0.184998
ENSG00000174943	KCTD13	655.393	0.22258	0.18752	0.0157129	0.184998
ENSG00000178199	ZC3H12D	298.185	-0.0995243	0.175125	0.0157066	0.184998
ENSG00000185404	SP140L	1001.43	0.239712	0.231598	0.0156224	0.184998
ENSG00000130517	PGPEP1	2202.79	-0.227793	0.279152	0.0157504	0.185132
ENSG00000211653	IGLV1-40	4668.63	-0.03701	0.109698	0.0157902	0.185454
ENSG00000130165	ELOF1	2615.9	0.171362	0.103782	0.0158293	0.185475
ENSG00000144645	OSBPL10	1723.56	0.234297	0.264473	0.0158219	0.185475
ENSG00000154237	LRRK1	1619.02	-0.220569	0.191855	0.0158069	0.185475
ENSG00000075785	RAB7A	14072.5	0.120023	0.059293	0.0158516	0.185591
ENSG00000162909	CAPN2	18855.5	0.268074	0.238267	0.0159214	0.186261
ENSG00000100614	PPM1A	3721	-0.171972	0.108512	0.015996	0.186376
ENSG00000104375	STK3	998.476	0.210923	0.162797	0.0160312	0.186376
ENSG00000104518	GSDMD	4951.76	0.22246	0.191221	0.0159981	0.186376
ENSG00000117394	SLC2A1	7762.46	0.274374	0.300709	0.0160241	0.186376
ENSG00000176170	SPHK1	1558.84	0.0526658	0.119599	0.0159455	0.186376
ENSG00000179523	EIF3J-DT	226.102	-0.220683	0.209752	0.015977	0.186376
ENSG00000189376	C8orf76	148.717	0.231475	0.24109	0.0160262	0.186376
ENSG00000237512	UNC5B-AS1	95.5175	0.0044042	0.0982687	0.0159635	0.186376
ENSG00000070061	ELP1	2157.07	0.182638	0.117724	0.0160551	0.186509
ENSG00000112685	EXOC2	1632.44	0.162956	0.0946464	0.0160788	0.186639
ENSG00000038295	TLL1	44.5687	-0.0561277	0.12221	0.0161499	0.187216
ENSG00000274020	LINC01138	71.1585	0.231032	0.258797	0.0161536	0.187216
ENSG00000085741	WNT11	155.297	-0.0529952	0.119764	0.0161754	0.18727
ENSG00000154217	PITPNC1	2111.29	0.139953	0.262259	0.016221	0.18727
ENSG00000167771	RCOR2	410.532	0.142373	0.268357	0.0162178	0.18727
ENSG00000187688	TRPV2	1000.86	0.118912	0.212477	0.0161996	0.18727
ENSG00000196743	GM2A	5870.25	0.251124	0.262536	0.0161977	0.18727
ENSG00000139567	ACVRL1	4457.81	-0.0869504	0.15196	0.0162674	0.187273
ENSG00000143368	SF3B4	3405.32	0.196317	0.136876	0.0162705	0.187273
ENSG00000152684	PELO	1550.13	0.204984	0.151928	0.016241	0.187273
ENSG00000178917	ZNF852	124.702	-0.221851	0.205902	0.0162715	0.187273
ENSG00000246582	TNFRSF10A-DT	274.961	0.225777	0.307319	0.0163013	0.187471
ENSG00000047621	FERRY3	790.316	0.192875	0.131998	0.0163378	0.187601
ENSG00000130066	SAT1	22607.6	0.323501	0.670298	0.0163265	0.187601
ENSG00000172965	MIR4435-2HG	1007.92	0.161548	0.316135	0.016351	0.187609
ENSG00000157388	CACNA1D	344.307	-0.0810617	0.147867	0.0163666	0.187644
ENSG00000269713	NBPF9	627.3	0.144907	0.274864	0.0164037	0.187924
ENSG00000011523	CEP68	917.438	-0.21595	0.190223	0.0164274	0.188052
ENSG00000089472	HEPH	13187.4	-0.0812757	0.14807	0.016448	0.188143
ENSG00000157368	IL34	199.012	-0.0902931	0.160413	0.0164652	0.188195
ENSG00000256060	TRAPPC2B	161.329	0.224549	0.301343	0.0164958	0.1884
ENSG00000062716	VMP1	6669.39	0.225855	0.199729	0.016532	0.188465
ENSG00000120526	NUDCD1	1498.63	0.239324	0.234533	0.0165355	0.188465
ENSG00000148483	TMEM236	463.288	-0.0345794	0.10856	0.0165394	0.188465
ENSG00000155542	SETD9	400.101	-0.223605	0.238126	0.0165767	0.188554
ENSG00000165804	ZNF219	1595.57	-0.222387	0.26751	0.0165885	0.188554
ENSG00000171914	TLN2	2973.6	-0.101425	0.177697	0.0165924	0.188554
ENSG00000213339	QTRT1	1847.32	-0.220557	0.277357	0.0165977	0.188554
ENSG00000104412	EMC2	1949.53	0.20244	0.147882	0.0166123	0.188576
ENSG00000166167	BTRC	1012.39	0.171758	0.105477	0.0166734	0.189125
ENSG00000126803	HSPA2	1158.17	-0.0888596	0.15806	0.0168803	0.191327
ENSG00000052344	PRSS8	8316.91	-0.151658	0.327737	0.0169123	0.191544
ENSG00000099985	OSM	2660.51	0.0303871	0.106644	0.0169286	0.191583
ENSG00000115041	KCNIP3	60.1283	-0.0594117	0.12487	0.0169892	0.191915
ENSG00000123104	ITPR2	2149.65	-0.150192	0.283982	0.0169965	0.191915
ENSG00000143401	ANP32E	5786.52	0.253669	0.257929	0.0169823	0.191915
ENSG00000103043	VAC14	2381.69	0.177064	0.114229	0.0170234	0.192073
ENSG00000040199	PHLPP2	732.577	-0.127978	0.229169	0.0170385	0.192099
ENSG00000119953	SMNDC1	1490.08	0.193192	0.136051	0.0171184	0.192238
ENSG00000183914	DNAH2	754.032	0.0489126	0.116812	0.0171138	0.192238
ENSG00000188215	DCUN1D3	1022.44	0.2049	0.336566	0.0171282	0.192238
ENSG00000197046	SIGLEC15	79.3558	0.057666	0.123457	0.0170751	0.192238
ENSG00000204366	ZBTB12	398.645	-0.208185	0.306669	0.0171072	0.192238
ENSG00000237187	NR2F1-AS1	129.649	0.109523	0.191185	0.0170979	0.192238
ENSG00000154845	PPP4R1	3705.73	0.208918	0.179486	0.017156	0.192368
ENSG00000159352	PSMD4	9655.27	0.156168	0.0939469	0.0171785	0.192368
ENSG00000164070	HSPA4L	1467.81	0.0883897	0.157576	0.0171722	0.192368
ENSG00000211938	IGHV3-7	1004.45	-0.0412182	0.111923	0.0172092	0.192568
ENSG00000272758	WDR5B-DT	17.4807	-0.122396	0.216791	0.0172485	0.192863
ENSG00000124212	PTGIS	250.026	-0.0412783	0.11196	0.0173248	0.19356
ENSG00000147533	GOLGA7	1131.89	0.180485	0.118011	0.0173368	0.19356
ENSG00000128059	PPAT	1853.82	0.219982	0.209803	0.0173928	0.19404
ENSG00000112183	RBM24	59.3144	-0.050249	0.117672	0.0174602	0.194065
ENSG00000138166	DUSP5	2351.22	0.056664	0.122617	0.0174475	0.194065
ENSG00000145246	ATP10D	1184.13	0.196313	0.142953	0.0174326	0.194065
ENSG00000155755	TMEM237	653.366	0.220253	0.217142	0.0174445	0.194065
ENSG00000244482	LILRA6	219.646	0.0541208	0.120587	0.0174095	0.194065
ENSG00000051009	FHIP1B	2288.46	-0.218554	0.213545	0.0175003	0.194367
ENSG00000153944	MSI2	5121.07	0.220902	0.228724	0.0175447	0.19463
ENSG00000185561	TLCD2	1026.72	-0.0775951	0.143144	0.0175501	0.19463
ENSG00000136158	SPRY2	2254.69	-0.224357	0.258854	0.0175768	0.19467
ENSG00000204977	TRIM13	1054.68	-0.193057	0.14721	0.0175798	0.19467
ENSG00000100154	TTC28	501.116	-0.133442	0.235844	0.0176132	0.19476
ENSG00000114405	CEP15	74.1566	-0.0725717	0.137571	0.0176252	0.19476
ENSG00000227191	TRGC2	60.202	0.0464907	0.115148	0.0176271	0.19476
ENSG00000164465	DCBLD1	2171.6	0.235888	0.230633	0.017649	0.194857
ENSG00000173890	GPR160	2290.75	-0.110176	0.192089	0.0176746	0.194995
ENSG00000088808	PPP1R13B	1776.6	-0.197664	0.169392	0.0177797	0.19601
ENSG00000243753		44.7431	0.0562159	0.122194	0.0178107	0.196207
ENSG00000139540	SLC39A5	1811.54	-0.025424	0.104734	0.0178266	0.196237
ENSG00000148335	NTMT1	1451.19	0.205935	0.168158	0.0178895	0.196785
ENSG00000198515	CNGA1	115.895	-0.063101	0.128088	0.0179145	0.196914
ENSG00000105854	PON2	3367.3	0.219592	0.196438	0.0179459	0.197114
ENSG00000102032	RENBP	473.236	0.0924285	0.163124	0.0179727	0.197118
ENSG00000142677	IL22RA1	1157.85	-0.0723372	0.137237	0.0179664	0.197118
ENSG00000138378	STAT4	214.759	0.0782655	0.143992	0.0180148	0.197435
ENSG00000167964	RAB26	308.069	0.0625651	0.12762	0.0180936	0.198153
ENSG00000079819	EPB41L2	12235.1	-0.141163	0.253648	0.0181314	0.198212
ENSG00000124243	BCAS4	209.446	0.0692409	0.134073	0.0181655	0.198212
ENSG00000167741	GGT6	3713.55	-0.038919	0.110621	0.018148	0.198212
ENSG00000169860	P2RY1	737.907	-0.0686709	0.133345	0.0181546	0.198212
ENSG00000281005	LINC00921	32.504	-0.109505	0.190291	0.0181409	0.198212
ENSG00000165795	NDRG2	3306.11	-0.114317	0.199114	0.0181788	0.198213
ENSG00000155980	KIF5A	42.6372	0.0439872	0.113538	0.0182162	0.198434
ENSG00000248527	MTATP6P1	2581.19	-0.173526	0.313132	0.0182257	0.198434
ENSG00000182253	SYNM	290.137	-0.0908113	0.160264	0.0182445	0.198494
ENSG00000122912	SLC25A16	626.352	-0.209272	0.200293	0.0183319	0.199299
ENSG00000113303	BTNL8	911.154	-0.037273	0.109563	0.0183816	0.199606
ENSG00000157778	PSMG3	1466.78	0.197294	0.151338	0.0184002	0.199606
ENSG00000184860	SDR42E1	347.079	-0.0333422	0.107865	0.0183909	0.199606
ENSG00000102524	TNFSF13B	654.222	0.0739214	0.139129	0.018452	0.199731
ENSG00000168309	FAM107A	161.268	-0.053497	0.119978	0.018438	0.199731
ENSG00000224596	ZMIZ1-AS1	32.1748	0.058602	0.124078	0.0184465	0.199731
ENSG00000072401	UBE2D1	1176.59	0.195101	0.147177	0.0185081	0.200049
ENSG00000133131	MORC4	3205.77	0.0829935	0.150171	0.0184985	0.200049
ENSG00000136514	RTP4	431.202	0.103972	0.182761	0.0185828	0.200711
ENSG00000183186	C2CD4C	76.9477	0.0586637	0.124107	0.0185977	0.200726
ENSG00000128268	MGAT3	895.495	-0.0681445	0.132783	0.0187282	0.201989
ENSG00000163823	CCR1	900.658	0.0633394	0.128243	0.0187556	0.201991
ENSG00000175065	DSG4	51.9217	-0.0663554	0.131014	0.0187555	0.201991
ENSG00000047648	ARHGAP6	403.321	0.0563797	0.122263	0.0188437	0.202356
ENSG00000171408	PDE7B	91.4246	-0.0818055	0.148176	0.0188371	0.202356
ENSG00000177409	SAMD9L	1601.63	0.0846393	0.151913	0.0188037	0.202356
ENSG00000225697	SLC26A6	1957.7	-0.208294	0.231001	0.0188429	0.202356
ENSG00000100167	SEPTIN3	130.997	0.0528086	0.119488	0.0188808	0.202609
ENSG00000036672	USP2	153.441	-0.0416745	0.112119	0.0189227	0.202621
ENSG00000165006	UBAP1	2967.66	0.13709	0.0749626	0.0189163	0.202621
ENSG00000211677	IGLC2	9459.78	-0.049202	0.116853	0.0188966	0.202621
ENSG00000103160	HSDL1	815.685	0.175102	0.11584	0.0189642	0.202919
ENSG00000087258	GNAO1	165.227	-0.0786992	0.144365	0.0190128	0.203294
ENSG00000010361	FUZ	235.595	-0.0693339	0.133919	0.0190737	0.203615
ENSG00000111145	ELK3	2674.77	0.116306	0.20267	0.0190701	0.203615
ENSG00000189060	H1-0	19498.7	0.137874	0.249492	0.0190837	0.203615
ENSG00000170476	MZB1	2054.36	-0.0404222	0.111379	0.0191169	0.203822
ENSG00000110841	PPFIBP1	2792.37	0.211755	0.223877	0.0191606	0.204105
ENSG00000130939	UBE4B	2971.97	-0.199734	0.169719	0.0191729	0.204105
ENSG00000163481	RNF25	899.097	0.193785	0.148714	0.0191844	0.204105
ENSG00000213085	CFAP45	46.5613	0.0942201	0.165004	0.0192315	0.204258
ENSG00000241764	CBLL1-AS1	88.3705	-0.18932	0.287989	0.0192399	0.204258
ENSG00000266709	MGC12916	45.7959	0.0557685	0.121705	0.0192372	0.204258
ENSG00000163701	IL17RE	1739.51	-0.111039	0.196518	0.0193431	0.205207
ENSG00000084444	FAM234B	233.718	0.0739223	0.138844	0.0194095	0.205276
ENSG00000134121	CHL1	267.316	-0.0509796	0.118497	0.0194225	0.205276
ENSG00000160746	ANO10	2304.28	-0.208797	0.2131	0.0193802	0.205276
ENSG00000162817	C1orf115	1748.31	-0.0948712	0.167183	0.0194321	0.205276
ENSG00000164466	SFXN1	3654.66	0.197429	0.157799	0.0194258	0.205276
ENSG00000176171	BNIP3	1284.27	-0.0436532	0.113264	0.0194056	0.205276
ENSG00000255153	TOLLIP-DT	32.3082	-0.111085	0.192313	0.0194501	0.20532
ENSG00000135919	SERPINE2	1741.31	-0.0806275	0.146407	0.0194981	0.205681
ENSG00000039523	RIPOR1	2181.64	0.201861	0.287674	0.0195598	0.206041
ENSG00000145569	OTULINL	2935.33	-0.0935017	0.163499	0.0195477	0.206041
ENSG00000197930	ERO1A	9015.14	0.250457	0.315509	0.0195846	0.206157
ENSG00000037637	FBXO42	1281.24	0.108525	0.054094	0.0196303	0.206451
ENSG00000212907	ND4L	21153.5	-0.210711	0.290673	0.0196402	0.206451
ENSG00000251602	MTA1-DT	56.5212	-0.102651	0.177357	0.0197631	0.207597
ENSG00000186260	MRTFB	1346.6	-0.16796	0.10755	0.0198021	0.20786
ENSG00000126003	PLAGL2	1629.24	-0.148032	0.256299	0.0198175	0.207875
ENSG00000105865	DUS4L	123.634	0.205751	0.204778	0.0199808	0.209212
ENSG00000150337	FCGR1A	359.37	0.0660611	0.130659	0.0199697	0.209212
ENSG00000255690	TRIL	335.811	-0.0732099	0.137801	0.019987	0.209212
ENSG00000140950	MEAK7	1057.46	0.207378	0.212742	0.0200119	0.209306
ENSG00000255508		134.382	-0.194302	0.258875	0.0200241	0.209306
ENSG00000108518	PFN1	39178	0.138949	0.07794	0.0200827	0.20966
ENSG00000242076	IGKV1-33	348.648	-0.033018	0.107687	0.0200861	0.20966
ENSG00000204252	HLA-DOA	1838.79	0.0438099	0.113368	0.0202072	0.210629
ENSG00000234390	USP27X-DT	22.3519	-0.102657	0.177066	0.0202033	0.210629
ENSG00000093134		55.5254	0.0391145	0.110687	0.0202633	0.210984
ENSG00000185880	TRIM69	2071.59	0.174579	0.289503	0.0202695	0.210984
ENSG00000048392	RRM2B	2158.95	0.183874	0.294856	0.0203442	0.211233
ENSG00000117115	PADI2	3111.86	-0.0408654	0.11161	0.0203658	0.211233
ENSG00000134780	DAGLA	786.026	-0.174967	0.285389	0.0203644	0.211233
ENSG00000135842	NIBAN1	1649.44	0.069871	0.133371	0.0203188	0.211233
ENSG00000237037	NDUFA6-DT	51.677	-0.201643	0.222117	0.0203731	0.211233
ENSG00000247982	LINC00926	48.6041	-1.56278	0.287506	0.0203784	0.211233
ENSG00000125430	HS3ST3B1	494.033	0.0682805	0.132756	0.0204023	0.211262
ENSG00000239951	IGKV3-20	13090.3	-0.0357196	0.108931	0.0204237	0.211262
ENSG00000281406	BLACAT1	178.666	0.0646185	0.129219	0.0204136	0.211262
ENSG00000060749	QSER1	1554.41	0.209722	0.229375	0.0206326	0.211371
ENSG00000065361	ERBB3	14846.7	-0.205311	0.29611	0.0205492	0.211371
ENSG00000100592	DAAM1	1572.78	-0.180495	0.147666	0.0206068	0.211371
ENSG00000100626	GALNT16	51.6955	-0.0519415	0.1187	0.0205436	0.211371
ENSG00000103018	CYB5B	8220.23	0.197565	0.149848	0.0204653	0.211371
ENSG00000108179	PPIF	6667.26	0.21472	0.208139	0.020632	0.211371
ENSG00000135702	CHST5	406.014	-0.0315731	0.107052	0.0206251	0.211371
ENSG00000140274	DUOXA2	2010.23	-0.0165094	0.102032	0.020501	0.211371
ENSG00000144642	RBMS3	139.22	-0.112059	0.193091	0.0206194	0.211371
ENSG00000145675	PIK3R1	2774.17	-0.193621	0.163885	0.0206004	0.211371
ENSG00000167074	TEF	594.769	-0.183363	0.268321	0.0205221	0.211371
ENSG00000171928	TVP23B	2172.5	0.185284	0.139032	0.0205651	0.211371
ENSG00000185245	GP1BA	31.994	-0.0767365	0.14156	0.0204714	0.211371
ENSG00000232677	LINC00665	124.514	1.97048	0.517704	0.0204798	0.211371
ENSG00000116752	BCAS2	1930.08	0.190134	0.149845	0.0206743	0.211653
ENSG00000243547	HNRNPKP4	16.8758	0.0943007	0.16437	0.0207015	0.211786
ENSG00000075142	SRI	6763.04	-0.164813	0.376328	0.0207462	0.211822
ENSG00000110090	CPT1A	6106.75	-0.156524	0.300893	0.0207476	0.211822
ENSG00000120690	ELF1	5196.01	-0.186799	0.148137	0.0207358	0.211822
ENSG00000130304	SLC27A1	1092.76	0.115756	0.199559	0.0207871	0.212079
ENSG00000006118	TMEM132A	3116.71	0.0769393	0.141937	0.0208905	0.212989
ENSG00000149091	DGKZ	5091.31	0.185188	0.140654	0.020947	0.213119
ENSG00000164983	TMEM65	899.608	0.200316	0.201685	0.0209604	0.213119
ENSG00000198682	PAPSS2	7365.47	-0.12478	0.214018	0.0209227	0.213119
ENSG00000211941	IGHV3-11	925.357	-0.0414345	0.111911	0.0209454	0.213119
ENSG00000134717	BTF3L4	1892.56	0.198748	0.169056	0.0209855	0.213229
ENSG00000173614	NMNAT1	600.587	-0.180183	0.265754	0.0210297	0.213242
ENSG00000196323	ZBTB44	1955.8	-0.164967	0.108069	0.0210033	0.213242
ENSG00000233276	GPX1	11569.6	0.186236	0.139896	0.0210217	0.213242
ENSG00000107829	FBXW4	1835.73	-0.190956	0.161503	0.0210702	0.213363
ENSG00000140379	BCL2A1	1281.98	0.0406508	0.111507	0.0210685	0.213363
ENSG00000196449	YRDC	983.665	0.174513	0.12257	0.0210873	0.21339
ENSG00000184428	TOP1MT	1802.09	-0.158526	0.254633	0.0211194	0.213426
ENSG00000196139	AKR1C3	3240.51	-0.0530169	0.119447	0.0211087	0.213426
ENSG00000169131	ZNF354A	408.673	0.203299	0.212041	0.0212073	0.214169
ENSG00000108239	TBC1D12	761.871	-0.186351	0.15514	0.021247	0.214425
ENSG00000236565	HNRNPA3P5	22.7339	0.130631	0.225379	0.0212907	0.21472
ENSG00000140279	DUOX2	10300.1	-0.0190461	0.10275	0.0213315	0.214987
ENSG00000220842	RPL21P16	243.655	-0.192324	0.239928	0.0214219	0.215752
ENSG00000172053	QARS1	12340.8	-0.192634	0.220263	0.0214487	0.215876
ENSG00000148053	NTRK2	232.374	0.0340712	0.108159	0.0214879	0.216125
ENSG00000030419	IKZF2	301.985	0.107165	0.183919	0.0216043	0.217091
ENSG00000162885	B3GALNT2	1248.27	0.189052	0.153636	0.0216309	0.217091
ENSG00000227258	SMIM2-AS1	67.1864	-0.056883	0.122345	0.0216567	0.217091
ENSG00000267064	UXT-AS1	23.1426	-0.0980933	0.169057	0.0216534	0.217091
ENSG00000274576	IGHV2-70	297.469	-0.0303018	0.106503	0.0216359	0.217091
ENSG00000134452	FBH1	3222.44	-0.143655	0.0845832	0.0217577	0.217851
ENSG00000211662	IGLV3-21	4052.64	-0.0355716	0.108828	0.0217617	0.217851
ENSG00000267365	KCNJ2-AS1	44.5723	-0.084194	0.150093	0.0217953	0.218041
ENSG00000108523	RNF167	4495.64	-0.161656	0.106935	0.0218449	0.21839
ENSG00000170144	HNRNPA3	22417.1	0.162111	0.105534	0.0218728	0.218522
ENSG00000155096	AZIN1	11291.1	0.178928	0.14236	0.0219074	0.218576
ENSG00000163357	DCST1	27.0625	0.0669624	0.131249	0.0218978	0.218576
ENSG00000213563	C8orf82	2109.92	-0.197828	0.20665	0.0219536	0.218891
ENSG00000171224	FAM241B	300.869	0.199593	0.242178	0.0220746	0.21995
ENSG00000163568	AIM2	236.124	0.0430823	0.112854	0.0221259	0.220314
ENSG00000108468	CBX1	3723.23	0.179423	0.135438	0.0221676	0.220581
ENSG00000149313	AASDHPPT	1471.33	0.163214	0.108607	0.0222012	0.220622
ENSG00000163734	CXCL3	4566.65	0.0523151	0.119315	0.0221872	0.220622
ENSG00000100055	CYTH4	1088.99	0.0678253	0.132059	0.0222601	0.220912
ENSG00000213463	SYNJ2BP	2130.27	-0.190993	0.176174	0.0222544	0.220912
ENSG00000067141	NEO1	5821.87	-0.140832	0.248972	0.0223237	0.22116
ENSG00000197405	C5AR1	2108.57	0.0483958	0.116182	0.0223295	0.22116
ENSG00000197506	SLC28A3	598.073	0.0836293	0.149507	0.0223175	0.22116
ENSG00000153395	LPCAT1	6122.38	0.195527	0.215639	0.0223521	0.221237
ENSG00000148200	NR6A1	203.916	-0.162653	0.264205	0.0223812	0.221378
ENSG00000163507	CIP2A	769.946	0.199142	0.23102	0.0224422	0.221834
ENSG00000103275	UBE2I	5112.81	0.139109	0.0815935	0.0225339	0.222005
ENSG00000128604	IRF5	505.66	0.130761	0.223985	0.0225031	0.222005
ENSG00000163545	NUAK2	1176.65	-0.125276	0.214501	0.022476	0.222005
ENSG00000169016	E2F6	725.469	0.19258	0.179465	0.0225302	0.222005
ENSG00000197841	ZNF181	306.631	-0.188822	0.175117	0.0225098	0.222005
ENSG00000198794	SCAMP5	456.148	-0.121158	0.208127	0.0225793	0.222012
ENSG00000232434	AJM1	411.703	-0.186257	0.237238	0.0225565	0.222012
ENSG00000245556	SCAMP1-AS1	193.088	-0.183774	0.238925	0.0225743	0.222012
ENSG00000144635	DYNC1LI1	1992.83	0.167652	0.114436	0.0226114	0.222072
ENSG00000147133	TAF1	1801.84	-0.187122	0.160795	0.0226151	0.222072
ENSG00000118513	MYB	2956.94	-0.103509	0.179535	0.0226604	0.222227
ENSG00000163251	FZD5	4584.82	-0.153715	0.243868	0.0226756	0.222227
ENSG00000168658	VWA3B	83.5267	0.0791789	0.144156	0.0226652	0.222227
ENSG00000005206	SPPL2B	1712.54	-0.189629	0.189933	0.0227458	0.222264
ENSG00000102977	ACD	931.342	0.177559	0.133889	0.0227706	0.222264
ENSG00000158480	SPATA2	1108.21	-0.185864	0.17565	0.0227837	0.222264
ENSG00000163661	PTX3	111.026	0.0101658	0.09957	0.0227738	0.222264
ENSG00000168209	DDIT4	10185.9	0.126668	0.215659	0.0227506	0.222264
ENSG00000169756	LIMS1	5473.49	0.188667	0.180876	0.0227273	0.222264
ENSG00000224520	KRT8P45	30.3618	0.0608943	0.125615	0.0227645	0.222264
ENSG00000011600	TYROBP	2173.73	0.0794031	0.144324	0.0228203	0.22233
ENSG00000184007	PTP4A2	11088.6	0.154621	0.0983067	0.0228151	0.22233
ENSG00000123643	SLC36A1	1007.01	-0.189516	0.186632	0.0228557	0.222384
ENSG00000182168	UNC5C	168.948	-0.0732695	0.137417	0.0228431	0.222384
ENSG00000123610	TNFAIP6	1541.95	0.0348536	0.108496	0.0228802	0.222478
ENSG00000092010	PSME1	14501.2	0.204593	0.188698	0.0229525	0.222887
ENSG00000132744	ACY3	424.529	-0.0967121	0.166918	0.0229615	0.222887
ENSG00000154153	RETREG1	1357.19	-0.0630979	0.127469	0.0229671	0.222887
ENSG00000161647	MPP3	100.218	0.125787	0.213691	0.0230286	0.223338
ENSG00000127311	HELB	201.255	0.173352	0.261941	0.0231307	0.223892
ENSG00000128731	HERC2	2652.64	-0.187424	0.216528	0.0231282	0.223892
ENSG00000179833	SERTAD2	1924.74	0.103635	0.175639	0.0231068	0.223892
ENSG00000141404	GNAL	127.517	-0.0884842	0.154893	0.0231529	0.223894
ENSG00000187955	COL14A1	1909.34	-0.096917	0.168945	0.023161	0.223894
ENSG00000120137	PANK3	4910	-0.187477	0.161111	0.0232948	0.225042
ENSG00000053254	FOXN3	2715.09	-0.189361	0.190214	0.0234329	0.225958
ENSG00000122035	RASL11A	783.738	-0.0704016	0.134071	0.0234314	0.225958
ENSG00000284194	SCO2	49.6303	0.169909	0.254177	0.023435	0.225958
ENSG00000135218	CD36	661.17	-0.0950769	0.162374	0.0235207	0.226189
ENSG00000143811	PYCR2	1210.9	0.174669	0.131153	0.0235348	0.226189
ENSG00000166710	B2M	138726	0.281522	1.72451	0.0235208	0.226189
ENSG00000198538	ZNF28	1086.7	0.183077	0.151724	0.0234819	0.226189
ENSG00000250722	SELENOP	4264.65	-0.0404636	0.111822	0.0235207	0.226189
ENSG00000100982	PCIF1	1751.33	-0.171147	0.1264	0.0235766	0.226306
ENSG00000144659	SLC25A38	1559.22	-0.164259	0.116531	0.0235773	0.226306
ENSG00000106266	SNX8	2350.91	0.182496	0.150605	0.0235992	0.22637
ENSG00000013275	PSMC4	6588.42	0.178482	0.138336	0.023683	0.22643
ENSG00000127423	AUNIP	282.989	0.163521	0.264931	0.0236527	0.22643
ENSG00000138434	ITPRID2	10490.7	0.187539	0.228359	0.0236391	0.22643
ENSG00000146918	NCAPG2	2047.52	0.191016	0.175822	0.0236965	0.22643
ENSG00000181035	SLC25A42	246.695	-0.107761	0.182206	0.0236711	0.22643
ENSG00000185946	RNPC3	219.955	-0.121399	0.205085	0.0236834	0.22643
ENSG00000083535	PIBF1	732.971	-0.186623	0.188041	0.0237316	0.22662
ENSG00000142875	PRKACB	2809.76	-0.0499447	0.117112	0.0237791	0.226929
ENSG00000108342	CSF3	673.95	0.0314222	0.106953	0.0238657	0.227609
ENSG00000081791	DELE1	2134.39	-0.189817	0.166103	0.0238853	0.22765
ENSG00000137124	ALDH1B1	6716.15	-0.182343	0.291368	0.0239007	0.227652
ENSG00000117280	RAB29	1232.98	0.176842	0.250924	0.0239178	0.22767
ENSG00000166123	GPT2	3160.25	0.172827	0.253369	0.0239477	0.227808
ENSG00000102096	PIM2	2524.85	-0.0734446	0.137144	0.024004	0.228194
ENSG00000236423	LINC01134	37.6625	-0.0682907	0.132138	0.0240189	0.228194
ENSG00000186591	UBE2H	7141.7	0.16453	0.138255	0.0240557	0.228254
ENSG00000198758	EPS8L3	4682.7	-0.0837638	0.148899	0.0240505	0.228254
ENSG00000141542	RAB40B	673.447	-0.151874	0.238704	0.0240814	0.228353
ENSG00000056558	TRAF1	637.97	0.0657218	0.129825	0.0241501	0.228378
ENSG00000134061	CD180	243.212	-0.0545147	0.120351	0.0241146	0.228378
ENSG00000134138	MEIS2	316.171	0.0733711	0.137363	0.0241307	0.228378
ENSG00000181856	SLC2A4	107.686	-0.0792797	0.14358	0.0241563	0.228378
ENSG00000237541	HLA-DQA1	1163.28	0.0263945	0.105007	0.0241607	0.228378
ENSG00000196372	ASB13	1656.65	-0.182112	0.167846	0.0241791	0.228408
ENSG00000135362	PRR5L	1699.07	-0.0924593	0.160058	0.0242249	0.228594
ENSG00000136167	LCP1	9729.65	0.0623982	0.126538	0.0242295	0.228594
ENSG00000134539	KLRD1	358.821	0.0553206	0.121004	0.0242712	0.228699
ENSG00000167280	ENGASE	1042.84	-0.125388	0.212717	0.0242595	0.228699
ENSG00000155367	PPM1J	102.305	0.115535	0.195524	0.024386	0.22949
ENSG00000218336	TENM3	381.908	0.0456656	0.114339	0.0243845	0.22949
ENSG00000110768	GTF2H1	1573.08	0.148708	0.0947823	0.0244654	0.229658
ENSG00000114473	IQCG	355.32	0.185269	0.219146	0.0244414	0.229658
ENSG00000143774	GUK1	11848.4	0.186769	0.179796	0.024442	0.229658
ENSG00000236104	ZBTB22	877.412	-0.17472	0.138977	0.0244639	0.229658
ENSG00000117899	MESD	3921.48	0.147364	0.0922753	0.0245504	0.230267
ENSG00000180104	EXOC3	3081.45	-0.141865	0.0848035	0.0245612	0.230267
ENSG00000198400	NTRK1	26.1403	0.0727035	0.136503	0.0247193	0.231603
ENSG00000074800	ENO1	102035	0.206842	0.211002	0.0249185	0.231793
ENSG00000108106	UBE2S	6380.97	0.181447	0.227499	0.024822	0.231793
ENSG00000111981	ULBP1	39.8994	0.0535713	0.11965	0.0247972	0.231793
ENSG00000138668	HNRNPD	15565.4	0.15928	0.108395	0.0247896	0.231793
ENSG00000143498	TAF1A	392.23	0.166447	0.247349	0.0249472	0.231793
ENSG00000167588	GPD1	644.801	-0.0334646	0.10779	0.0248945	0.231793
ENSG00000177575	CD163	2810.92	0.0706067	0.134357	0.0248951	0.231793
ENSG00000185101	ANO9	1535.79	-0.126157	0.208708	0.0248621	0.231793
ENSG00000187736	NHEJ1	312.368	-0.169729	0.237666	0.0249462	0.231793
ENSG00000196542	SPTSSB	94.9269	0.0399349	0.110989	0.0248735	0.231793
ENSG00000213341	CHUK	1772.12	0.15678	0.105325	0.0249209	0.231793
ENSG00000224389	C4B	403.453	-0.0526374	0.118927	0.024903	0.231793
ENSG00000243811	APOBEC3D	33.9292	0.0665221	0.130425	0.0249571	0.231793
ENSG00000269113	TRABD2B	51.5236	-0.0820677	0.146664	0.0248687	0.231793
ENSG00000135185	TMEM243	711.127	-0.180606	0.168965	0.0250019	0.231921
ENSG00000145103	ILDR1	597.963	-0.135677	0.224942	0.0249908	0.231921
ENSG00000116701	NCF2	2159.43	0.0543395	0.120269	0.0250442	0.232116
ENSG00000196923	PDLIM7	3095.06	0.0911361	0.158177	0.0250541	0.232116
ENSG00000104660	LEPROTL1	2484.1	0.167746	0.118536	0.0251326	0.232554
ENSG00000167550	RHEBL1	94.8294	0.0990791	0.168791	0.0251242	0.232554
ENSG00000170340	B3GNT2	2531.29	0.170456	0.129086	0.0251593	0.232657
ENSG00000116824	CD2	793.029	0.0603886	0.124989	0.0251882	0.23278
ENSG00000181026	AEN	2396.22	0.173685	0.137082	0.0252914	0.233589
ENSG00000118217	ATF6	3990.6	0.167679	0.124382	0.025313	0.233644
ENSG00000144366	GULP1	1038.46	0.0458058	0.114374	0.02536	0.233728
ENSG00000144857	BOC	287.555	-0.0882757	0.154025	0.0253662	0.233728
ENSG00000166170	BAG5	3134.07	-0.150349	0.0982875	0.0253691	0.233728
ENSG00000111271	ACAD10	955.837	-0.179528	0.162159	0.0254736	0.234257
ENSG00000139726	DENR	4584.63	0.174462	0.141558	0.0254475	0.234257
ENSG00000198944	SOWAHA	535.32	-0.0571088	0.122029	0.0254708	0.234257
ENSG00000233429	HOTAIRM1	88.0209	0.0605842	0.125099	0.0255028	0.23438
ENSG00000118898	PPL	3012.11	0.0650947	0.129136	0.0255395	0.234573
ENSG00000126457	PRMT1	11191.2	0.178338	0.135358	0.0255585	0.234603
ENSG00000073464	CLCN4	718.158	0.0681787	0.131625	0.0256345	0.234695
ENSG00000078237	TIGAR	370.796	0.181334	0.213323	0.0256611	0.234695
ENSG00000119703	ZC2HC1C	169.46	-0.168623	0.228425	0.0256507	0.234695
ENSG00000152359	POC5	384.804	0.149086	0.0964668	0.0256758	0.234695
ENSG00000154328	NEIL2	1096.6	0.183725	0.191834	0.0256715	0.234695
ENSG00000197757	HOXC6	287.854	0.0446481	0.113648	0.0256692	0.234695
ENSG00000198783	ZNF830	697.804	-0.18185	0.175872	0.0256786	0.234695
ENSG00000116685	KIAA2013	6017.86	-0.158215	0.110325	0.0257226	0.23481
ENSG00000214562	NUTM2D	47.5247	-0.0994074	0.168658	0.0257095	0.23481
ENSG00000066336	SPI1	2055.55	0.0693328	0.132918	0.0258014	0.235122
ENSG00000105792	CFAP69	121.692	0.12041	0.201811	0.0257927	0.235122
ENSG00000130202	NECTIN2	10715	0.193602	0.173937	0.025833	0.235122
ENSG00000167840	ZNF232	544.801	0.161529	0.243392	0.025847	0.235122
ENSG00000171552	BCL2L1	4434	0.146786	0.234492	0.0258514	0.235122
ENSG00000267751		71.9915	0.111379	0.186473	0.0258189	0.235122
ENSG00000176261	ZBTB8OS	970.43	0.171779	0.136251	0.025869	0.235138
ENSG00000115091	ACTR3	18344.1	0.163772	0.115672	0.0258887	0.235174
ENSG00000182742	HOXB4	400.875	0.0942001	0.161666	0.0259376	0.235475
ENSG00000089177	KIF16B	2497.28	-0.126274	0.20997	0.0259628	0.23556
ENSG00000101294	HM13	9229.52	0.151972	0.10346	0.0259854	0.235569
ENSG00000235568	NFAM1	775.761	0.0783758	0.142716	0.0259953	0.235569
ENSG00000023572	GLRX2	895.181	0.17992	0.166862	0.0260203	0.235652
ENSG00000075643	MOCOS	1447.01	0.150186	0.236434	0.0260473	0.235698
ENSG00000159307	SCUBE1	228.967	-0.0398493	0.11088	0.026057	0.235698
ENSG00000119446	RBM18	1611.92	0.171319	0.135396	0.0261426	0.236329
ENSG00000001629	ANKIB1	2437.52	0.150563	0.100767	0.026198	0.236401
ENSG00000154803	FLCN	822.976	0.166259	0.124338	0.0261677	0.236401
ENSG00000262655	SPON1	6448.53	-0.0467246	0.11473	0.0261981	0.236401
ENSG00000156500	PABIR3	122.061	0.120532	0.200453	0.0262139	0.236401
ENSG00000165891	E2F7	482.93	0.0964146	0.16465	0.0262687	0.236752
ENSG00000110218	PANX1	1423.35	0.181173	0.202129	0.0263324	0.236896
ENSG00000131473	ACLY	11142	0.158772	0.121915	0.0263075	0.236896
ENSG00000132471	WBP2	5043.55	0.173568	0.142396	0.0263261	0.236896
ENSG00000100298	APOBEC3H	33.3021	0.0495037	0.116695	0.0263784	0.237024
ENSG00000152784	PRDM8	329.285	0.0706127	0.134203	0.0263767	0.237024
ENSG00000101935	AMMECR1	1227.96	0.169318	0.132556	0.0264312	0.237356
ENSG00000062598	ELMO2	1182.87	0.179588	0.177436	0.0266141	0.237367
ENSG00000090861	AARS1	9565.03	0.192364	0.175167	0.0265361	0.237367
ENSG00000103353	UBFD1	3255.75	0.140824	0.0880152	0.0264791	0.237367
ENSG00000115423	DNAH6	52.8082	-0.0657745	0.129468	0.026508	0.237367
ENSG00000119900	OGFRL1	1604.89	0.143723	0.23767	0.0266135	0.237367
ENSG00000141469	SLC14A1	33.8074	-0.0594664	0.124029	0.0264773	0.237367
ENSG00000146070	PLA2G7	806.541	0.0687095	0.132678	0.0266221	0.237367
ENSG00000152749	GPR180	1191.84	0.181482	0.186811	0.0266123	0.237367
ENSG00000157191	NECAP2	3872.77	0.162684	0.116584	0.0265995	0.237367
ENSG00000170681	CAVIN4	21.7035	0.0721822	0.13568	0.0265959	0.237367
ENSG00000176658	MYO1D	18038.8	-0.12331	0.201478	0.0265897	0.237367
ENSG00000242110	AMACR	394.454	-0.110609	0.184464	0.0266234	0.237367
ENSG00000113583	C5orf15	2644.65	0.165145	0.125513	0.0266771	0.237455
ENSG00000143337	TOR1AIP1	2450.33	0.191221	0.170063	0.0266538	0.237455
ENSG00000162552	WNT4	356.627	-0.0471208	0.115092	0.0266811	0.237455
ENSG00000005339	CREBBP	3357.97	-0.181457	0.177141	0.0268034	0.237718
ENSG00000005469	CROT	491.139	-0.0702799	0.133358	0.0268134	0.237718
ENSG00000093167	LRRFIP2	2998.41	-0.160931	0.117319	0.0268052	0.237718
ENSG00000115289	PCGF1	671.45	0.168303	0.13137	0.0268222	0.237718
ENSG00000160181	TFF2	2623.24	0.0203764	0.103135	0.0268032	0.237718
ENSG00000163993	S100P	18078.5	0.0391022	0.109199	0.026778	0.237718
ENSG00000246763	RGMB-AS1	65.3075	-0.0542977	0.120003	0.0267836	0.237718
ENSG00000077549	CAPZB	18790.7	0.13712	0.0849752	0.0268572	0.237746
ENSG00000100129	EIF3L	8696.83	-0.174212	0.182104	0.0268977	0.237746
ENSG00000101224	CDC25B	6801.18	0.169767	0.226568	0.0269041	0.237746
ENSG00000101347	SAMHD1	5593.16	0.136554	0.222031	0.026905	0.237746
ENSG00000173641	HSPB7	110.242	-0.0425189	0.112321	0.0268704	0.237746
ENSG00000107201	RIGI	26.4114	0.0951354	0.162398	0.0269857	0.238036
ENSG00000196611	MMP1	59199.2	0.0349978	0.108481	0.0269727	0.238036
ENSG00000272686	WASL-DT	173.451	-0.150912	0.229182	0.0269853	0.238036
ENSG00000114544	SLC41A3	1971.3	-0.16947	0.157996	0.0271027	0.238473
ENSG00000121281	ADCY7	715.494	0.10283	0.173721	0.0271537	0.238473
ENSG00000166143	PPP1R14D	923.282	-0.0477596	0.115475	0.0271791	0.238473
ENSG00000177383	MAGEF1	2108.04	-0.174555	0.161943	0.0270588	0.238473
ENSG00000177707	NECTIN3	1443.1	-0.0722158	0.135474	0.0271351	0.238473
ENSG00000182405	PGBD4	50.2639	-0.13939	0.22502	0.0271117	0.238473
ENSG00000185345	PRKN	51.0557	-0.0716935	0.134946	0.0271595	0.238473
ENSG00000186431	FCAR	201.046	0.0313656	0.106872	0.0271584	0.238473
ENSG00000204231	RXRB	2447.24	-0.14761	0.0973784	0.0271791	0.238473
ENSG00000177888	ZBTB41	1137.68	0.165243	0.16143	0.0271971	0.238491
ENSG00000116793	PHTF1	694.379	0.173589	0.150054	0.0272892	0.239157
ENSG00000137575	SDCBP	12246.4	0.177531	0.187816	0.0273799	0.23953
ENSG00000172116	CD8B	278.063	0.0533059	0.119307	0.0273694	0.23953
ENSG00000188820	CALHM6	293.598	0.0497617	0.116828	0.0273712	0.23953
ENSG00000158623	COPG2	1564.97	-0.172365	0.202692	0.0274098	0.239651
ENSG00000026950	BTN3A1	2583.07	0.161137	0.234393	0.0274549	0.239886
ENSG00000055332	EIF2AK2	3795.41	0.161648	0.221924	0.0277008	0.239886
ENSG00000075711	DLG1	3109.88	-0.15539	0.110339	0.0275659	0.239886
ENSG00000079950	STX7	3688.29	0.168356	0.136305	0.027658	0.239886
ENSG00000087116	ADAMTS2	5735.74	0.0522997	0.117605	0.0275303	0.239886
ENSG00000100811	YY1	6176.44	-0.124051	0.0722028	0.0275789	0.239886
ENSG00000105887	MTPN	9434.61	0.159838	0.114382	0.027599	0.239886
ENSG00000112208	BAG2	953.811	0.0894477	0.155945	0.027643	0.239886
ENSG00000115233	PSMD14	5162.76	0.165652	0.129489	0.0275213	0.239886
ENSG00000130309	COLGALT1	9333.98	0.176777	0.159942	0.02767	0.239886
ENSG00000135929	CYP27A1	1208.15	-0.0691121	0.132178	0.0276494	0.239886
ENSG00000149294	NCAM1	146.425	-0.0717436	0.134926	0.0274738	0.239886
ENSG00000162415	ZSWIM5	507.997	-0.0900335	0.155657	0.0277101	0.239886
ENSG00000168298	H1-4	46.2448	0.111811	0.18515	0.027541	0.239886
ENSG00000176387	HSD11B2	5214.97	-0.0449506	0.113688	0.0276114	0.239886
ENSG00000176920	FUT2	2974.19	-0.0856602	0.150086	0.0277058	0.239886
ENSG00000177989	CIMAP1B	541.345	0.110593	0.185601	0.0275267	0.239886
ENSG00000170234	PWWP2A	1086.07	-0.1571	0.115857	0.0277818	0.240367
ENSG00000169629	RGPD8	106.85	-0.0967833	0.163917	0.0278228	0.240582
ENSG00000069956	MAPK6	4656.63	0.183676	0.155961	0.0279824	0.241071
ENSG00000101940	WDR13	2991.78	-0.169723	0.143932	0.0279817	0.241071
ENSG00000127452	FBXL12	739.448	-0.161158	0.123831	0.0280086	0.241071
ENSG00000167613	LAIR1	884.47	0.0907274	0.156995	0.0279681	0.241071
ENSG00000168522	FNTA	1766.57	0.159938	0.117443	0.0279344	0.241071
ENSG00000172216	CEBPB	5995.06	0.0909266	0.156771	0.0279207	0.241071
ENSG00000185215	TNFAIP2	3400.04	0.0637674	0.127631	0.0279732	0.241071
ENSG00000197471	SPN	731.636	0.0552461	0.120697	0.0279995	0.241071
ENSG00000138107	ACTR1A	6147.47	0.142969	0.0936072	0.0281889	0.242274
ENSG00000172243	CLEC7A	537.56	0.0634057	0.127422	0.0281819	0.242274
ENSG00000189266	PNRC2	7344.82	-0.175316	0.163659	0.028197	0.242274
ENSG00000120539	MASTL	795.134	0.172344	0.203898	0.0282199	0.242331
ENSG00000089818	NECAP1	1777.03	0.182986	0.171245	0.0282641	0.24257
ENSG00000197903	H2BC12	1196.43	0.0637422	0.127529	0.0283454	0.243128
ENSG00000132024	CC2D1A	3576.69	-0.164067	0.21811	0.0284684	0.243196
ENSG00000133657	ATP13A3	5719.12	0.143021	0.0962177	0.0283953	0.243196
ENSG00000143106	PSMA5	8968.96	0.161691	0.123355	0.0284666	0.243196
ENSG00000143549	TPM3	38082.7	0.164219	0.130024	0.0284188	0.243196
ENSG00000149541	B3GAT3	1674.79	0.171017	0.148419	0.0284116	0.243196
ENSG00000198785	GRIN3A	61.8362	0.0947253	0.16095	0.0284838	0.243196
ENSG00000205763		235.099	0.144762	0.223335	0.0284803	0.243196
ENSG00000262050		32.9794	-0.0745979	0.137702	0.0284223	0.243196
ENSG00000143753	DEGS1	2436.75	0.169372	0.213085	0.028532	0.24333
ENSG00000166908	PIP4K2C	2964.1	0.173637	0.192392	0.0285182	0.24333
ENSG00000163565	IFI16	3564.38	0.155623	0.471625	0.02855	0.243344
ENSG00000069431	ABCC9	310.532	-0.0780243	0.141289	0.0286671	0.243915
ENSG00000073861	TBX21	76.1488	0.0548559	0.120345	0.0286824	0.243915
ENSG00000171311	EXOSC1	1017.5	0.154679	0.110357	0.0286517	0.243915
ENSG00000172840	PDP2	740.905	-0.171198	0.185442	0.0286489	0.243915
ENSG00000186891	TNFRSF18	294.597	0.0668419	0.130354	0.0287029	0.24395
ENSG00000198729	PPP1R14C	429.55	-0.0416332	0.111763	0.0287216	0.24397
ENSG00000111674	ENO2	1486.44	0.0716265	0.134386	0.0288011	0.244506
ENSG00000091127	PUS7	974.982	0.172629	0.196743	0.0288523	0.244663
ENSG00000230461	PROX1-AS1	92.8823	0.0343978	0.108155	0.0288524	0.244663
ENSG00000135931	ARMC9	802.452	0.1446	0.226082	0.0288865	0.244813
ENSG00000106153	CHCHD2	18015.2	0.161417	0.123961	0.0289782	0.24512
ENSG00000113494	PRLR	584.872	-0.0434396	0.112774	0.0289443	0.24512
ENSG00000145217	SLC26A1	114.308	-0.0958097	0.162017	0.0289742	0.24512
ENSG00000177380	PPFIA3	875.228	-0.147617	0.229386	0.0289884	0.24512
ENSG00000065665	SEC61A2	164.922	0.15956	0.219324	0.0291019	0.245939
ENSG00000124615	MOCS1	390.211	-0.092575	0.157866	0.0291686	0.246364
ENSG00000066923	STAG3	80.349	-0.0476517	0.114335	0.0292144	0.246472
ENSG00000189159	JPT1	7993.45	0.178111	0.161506	0.0292069	0.246472
ENSG00000119411	BSPRY	2972.62	0.166731	0.203815	0.0292904	0.246973
ENSG00000112818	MEP1A	4953.73	-0.0244662	0.104296	0.0293191	0.247075
ENSG00000123933	MXD4	3219.37	-0.159162	0.134377	0.0293994	0.247193
ENSG00000144395	CCDC150	57.0604	0.0595786	0.123932	0.0293785	0.247193
ENSG00000153283	CD96	534.72	0.0555741	0.120839	0.0293732	0.247193
ENSG00000168092	PAFAH1B2	7277.64	0.135697	0.0855466	0.0293889	0.247193
ENSG00000083750	RRAGB	323.512	-0.16308	0.20422	0.0294982	0.247605
ENSG00000162769	FLVCR1	1037.89	0.165678	0.210784	0.0294729	0.247605
ENSG00000182022	CHST15	1612.38	0.0739108	0.137019	0.0294905	0.247605
ENSG00000108839	ALOX12	64.4738	0.151541	0.219841	0.029577	0.247991
ENSG00000155363	MOV10	3017.29	0.144279	0.2056	0.0295774	0.247991
ENSG00000134575	ACP2	2617.02	0.168717	0.149225	0.029611	0.248109
ENSG00000174136	RGMB	975.087	-0.0759903	0.139217	0.0296248	0.248109
ENSG00000112425	EPM2A	185.738	-0.165844	0.196771	0.0297271	0.248548
ENSG00000115170	ACVR1	1364.39	0.162878	0.132521	0.0296953	0.248548
ENSG00000161249	DMKN	1177.9	0.0525364	0.11869	0.029716	0.248548
ENSG00000173011	TADA2B	1773.56	-0.146908	0.10141	0.029817	0.24902
ENSG00000211611	IGKV6-21	294.846	0.0137049	0.100684	0.0298065	0.24902
ENSG00000012779	ALOX5	1435.07	0.080141	0.143286	0.0299863	0.24904
ENSG00000075131	TIPIN	483.515	0.16787	0.207596	0.0299646	0.24904
ENSG00000105383	CD33	94.8338	0.0700568	0.132994	0.0299675	0.24904
ENSG00000106245	BUD31	2394.33	0.158148	0.119419	0.0299473	0.24904
ENSG00000119723	COQ6	338.553	-0.166944	0.152051	0.0299062	0.24904
ENSG00000163032	VSNL1	1370.77	0.068932	0.13201	0.0299786	0.24904
ENSG00000179674	ARL14	496.134	-0.039759	0.11064	0.0298565	0.24904
ENSG00000196421	C20orf204	26.9138	0.0753599	0.13832	0.029881	0.24904
ENSG00000211598	IGKV4-1	11035.2	-0.0285948	0.1057	0.029967	0.24904
ENSG00000255717	SNHG1	833.021	0.150477	0.22023	0.0299549	0.24904
ENSG00000156469	MTERF3	583.953	0.169923	0.163382	0.0300411	0.249218
ENSG00000260552	COSMOC	26.0193	-0.0830023	0.146367	0.0300404	0.249218
ENSG00000103855	CD276	6209.75	0.142804	0.204235	0.030079	0.249389
ENSG00000134899	ERCC5	185.184	-0.164554	0.188707	0.0300952	0.249389
ENSG00000156853	ZNF689	630.655	-0.15563	0.116984	0.0301236	0.249485
ENSG00000162413	KLHL21	2071.33	0.1564	0.217414	0.0301409	0.249491
ENSG00000110047	EHD1	8232.35	0.107498	0.174957	0.0301673	0.24957
ENSG00000124299	PEPD	3748.49	-0.130484	0.203036	0.0302001	0.249703
ENSG00000265933	LINC00668	922.459	-0.018924	0.102725	0.0302226	0.249751
ENSG00000075624	ACTB	306241	0.158397	0.121847	0.0303529	0.250135
ENSG00000078399	HOXA9	1073.52	0.0589041	0.123308	0.0303251	0.250135
ENSG00000116771	AGMAT	1743.89	-0.0917112	0.157142	0.0303519	0.250135
ENSG00000137462	TLR2	801.681	0.0537274	0.119435	0.0303148	0.250135
ENSG00000170113	NIPA1	1538.91	0.174195	0.164372	0.0302929	0.250135
ENSG00000140323	DISP2	228.588	-0.0525314	0.118498	0.030402	0.250401
ENSG00000187555	USP7	7634.74	-0.136514	0.0964026	0.0304408	0.250582
ENSG00000164674	SYTL3	308.558	0.0670452	0.13028	0.0304958	0.250758
ENSG00000243742		221.52	0.0425092	0.11223	0.0304842	0.250758
ENSG00000008118	CAMK1G	51.5455	0.0539996	0.119555	0.0305537	0.250946
ENSG00000116117	PARD3B	760.074	-0.154747	0.207553	0.0306274	0.250946
ENSG00000160131	VMA21	1457.84	0.150083	0.107528	0.0306267	0.250946
ENSG00000173457	PPP1R14B	3744.13	0.166803	0.151004	0.0306364	0.250946
ENSG00000173597	SULT1B1	3709.3	-0.0340322	0.107917	0.0306076	0.250946
ENSG00000179314	WSCD1	353.929	-0.0345855	0.108175	0.0306039	0.250946
ENSG00000185627	PSMD13	7850.07	0.160868	0.114094	0.0305462	0.250946
ENSG00000116833	NR5A2	782.082	-0.0650321	0.128405	0.0307028	0.251076
ENSG00000167996	FTH1	68317.6	0.185014	0.4412	0.0306952	0.251076
ENSG00000197451	HNRNPAB	22154.5	-0.160807	0.132382	0.0306775	0.251076
ENSG00000120727	PAIP2	2890.09	0.167871	0.151059	0.0307235	0.251108
ENSG00000065328	MCM10	841.97	0.129133	0.207555	0.0307918	0.251437
ENSG00000103569	AQP9	1310.94	0.0380985	0.109884	0.0308006	0.251437
ENSG00000164176	EDIL3	1290.85	-0.0805652	0.14347	0.0308143	0.251437
ENSG00000004139	SARM1	271.032	-0.136443	0.20611	0.0309772	0.251805
ENSG00000011638	LDAF1	2069.91	0.165293	0.14043	0.0309871	0.251805
ENSG00000074842	MYDGF	11618.7	0.159958	0.135922	0.0309945	0.251805
ENSG00000116521	SCAMP3	2860.11	0.161782	0.132963	0.0309694	0.251805
ENSG00000168615	ADAM9	15069.8	0.164143	0.198316	0.0309786	0.251805
ENSG00000185332	TMEM105	55.6118	-0.0712895	0.134024	0.0308808	0.251805
ENSG00000186468	RPS23	24159.6	-0.164493	0.18489	0.0309255	0.251805
ENSG00000196693	ZNF33B	1190.27	-0.151109	0.20749	0.0309499	0.251805
ENSG00000141736	ERBB2	12038.7	-0.157205	0.216304	0.0310457	0.252084
ENSG00000251022	THAP9-AS1	1056.58	0.0989831	0.17015	0.0311832	0.253063
ENSG00000162980	ARL5A	1857.93	0.149681	0.106177	0.0313185	0.254022
ENSG00000008226	DLEC1	28.2354	-0.0625729	0.126132	0.0313523	0.254158
ENSG00000189045	ANKDD1B	60.2137	-0.0365759	0.109081	0.0314592	0.254886
ENSG00000197479	PCDHB11	70.5544	-0.0434683	0.1127	0.0315305	0.255325
ENSG00000106028	SSBP1	4024.89	0.165154	0.149575	0.0315517	0.255358
ENSG00000053328	METTL24	26.1411	-0.0597719	0.123834	0.0316277	0.255557
ENSG00000139737	SLAIN1	223.87	0.046662	0.11464	0.0316239	0.255557
ENSG00000143412	ANXA9	261.576	-0.132507	0.20159	0.0316088	0.255557
ENSG00000188283	ZNF383	252.044	-0.158093	0.128482	0.0316481	0.255584
ENSG00000185022	MAFF	2676.04	0.137164	0.202155	0.0316658	0.255588
ENSG00000130150	MOSPD2	766.804	0.16269	0.144313	0.0317084	0.255794
ENSG00000149968	MMP3	27820.8	0.0346852	0.108239	0.0317836	0.256262
ENSG00000178752	ERFE	261.745	0.0503519	0.117001	0.031836	0.256546
ENSG00000177181	RIMKLA	447.339	-0.0648161	0.127993	0.0318593	0.256595
ENSG00000232070	TMEM253	83.9939	-0.0405585	0.111085	0.0319101	0.256865
ENSG00000002726	AOC1	9996.56	-0.043334	0.112606	0.0319632	0.257154
ENSG00000134504	KCTD1	628.581	0.120483	0.193407	0.031986	0.257198
ENSG00000129682	FGF13	59.4905	-0.0600181	0.124002	0.0320125	0.257249
ENSG00000143889	HNRNPLL	2591.97	0.12901	0.080579	0.0320267	0.257249
ENSG00000011426	ANLN	3757.41	0.103113	0.173044	0.0321126	0.25732
ENSG00000105700	KXD1	2965.38	0.112899	0.0678972	0.0321188	0.25732
ENSG00000117620	SLC35A3	3931.76	-0.106974	0.173966	0.0321337	0.25732
ENSG00000124508	BTN2A2	602.158	0.0922508	0.156904	0.0321368	0.25732
ENSG00000140287	HDC	40.9396	-0.0568724	0.1215	0.0321564	0.25732
ENSG00000146802	TMEM168	2143.26	-0.146404	0.206014	0.0321399	0.25732
ENSG00000166833	NAV2	1050.46	-0.0984266	0.166011	0.0321245	0.25732
ENSG00000104343	UBE2W	1309.68	0.15861	0.129284	0.0321909	0.257458
ENSG00000092853	CLSPN	1195.09	0.11809	0.188245	0.0322809	0.257625
ENSG00000139370	SLC15A4	1181.22	0.164597	0.154542	0.0322567	0.257625
ENSG00000166171	DPCD	1223.14	0.171759	0.171315	0.0322741	0.257625
ENSG00000197622	CDC42SE1	4483.44	0.161964	0.180871	0.0322328	0.257625
ENSG00000010278	CD9	21957.8	-0.147069	0.199276	0.0323828	0.2583
ENSG00000100393	EP300	3954.18	-0.162528	0.170093	0.0324798	0.258668
ENSG00000164038	SLC9B2	588.084	0.0896225	0.153697	0.032458	0.258668
ENSG00000266053	NDUFV2-AS1	31.4343	-0.123774	0.192556	0.032481	0.258668
ENSG00000101336	HCK	1760.3	0.0699353	0.132699	0.0326296	0.259023
ENSG00000116489	CAPZA1	11177.2	0.155083	0.120341	0.0325873	0.259023
ENSG00000118004	COLEC11	43.2045	-0.0536793	0.119179	0.0326231	0.259023
ENSG00000122862	SRGN	11254.5	0.0471704	0.114926	0.0325837	0.259023
ENSG00000158481	CD1C	87.3819	-0.0492018	0.11615	0.0325625	0.259023
ENSG00000161267	BDH1	4130.66	-0.101584	0.172098	0.032609	0.259023
ENSG00000185716	MOSMO	355.139	0.0938201	0.158098	0.0326688	0.259195
ENSG00000088992	TESC	2995.65	0.0425612	0.111482	0.0330239	0.259317
ENSG00000116678	LEPR	320.59	0.134908	0.20494	0.0329139	0.259317
ENSG00000119522	DENND1A	2049.02	0.151469	0.115622	0.033012	0.259317
ENSG00000121073	SLC35B1	2200.68	0.149652	0.112262	0.0329932	0.259317
ENSG00000123095	BHLHE41	1286.79	-0.070385	0.132795	0.0329198	0.259317
ENSG00000125148	MT2A	4630.92	0.0575766	0.120839	0.0327517	0.259317
ENSG00000129315	CCNT1	1954.78	0.150907	0.114582	0.0329863	0.259317
ENSG00000136161	RCBTB2	366.504	-0.155121	0.195745	0.0330098	0.259317
ENSG00000142396	ERVK3-1	69.9043	0.16171	0.182949	0.0328935	0.259317
ENSG00000147224	PRPS1	2502.06	0.164768	0.170812	0.0327872	0.259317
ENSG00000151835	SACS	753.548	0.106982	0.175023	0.0328835	0.259317
ENSG00000162441	LZIC	1913.3	-0.158949	0.137427	0.0327579	0.259317
ENSG00000166012	TAF1D	2278.26	0.162452	0.165627	0.0327124	0.259317
ENSG00000166106	ADAMTS15	350.542	-0.0487697	0.115522	0.0328621	0.259317
ENSG00000180182	MED14	3500.9	-0.135455	0.184386	0.0329064	0.259317
ENSG00000180370	PAK2	7068.99	0.144339	0.103562	0.0328958	0.259317
ENSG00000182552	RWDD4	936.85	0.136014	0.0899532	0.032744	0.259317
ENSG00000185507	IRF7	1374.38	0.0935269	0.158412	0.0329865	0.259317
ENSG00000223806	LINC00114	62.521	-0.0405749	0.111052	0.0330318	0.259317
ENSG00000248275	TRIM52-AS1	175.934	-0.123404	0.191518	0.0328217	0.259317
ENSG00000198648	STK39	4092.16	0.154961	0.199098	0.0331141	0.259826
ENSG00000159128	IFNGR2	3161.84	0.171716	0.173017	0.0332123	0.260056
ENSG00000166478	ZNF143	1047.92	0.142732	0.0990818	0.0331681	0.260056
ENSG00000175164	ABO	1856.63	-0.0615458	0.125034	0.0331805	0.260056
ENSG00000183696	UPP1	1770.6	0.0864555	0.149559	0.033213	0.260056
ENSG00000269416	LINC01224	163.087	-0.0579454	0.12229	0.0333299	0.260834
ENSG00000020426	MNAT1	708.863	0.147925	0.198596	0.0333809	0.26097
ENSG00000182628	SKA2	1754.62	0.162887	0.15193	0.0333823	0.26097
ENSG00000135838	NPL	857.564	0.109309	0.176767	0.0334212	0.26098
ENSG00000145730	PAM	6026.56	0.141512	0.195077	0.0334361	0.26098
ENSG00000160799	CCDC12	3201.05	-0.14461	0.10653	0.0334036	0.26098
ENSG00000288596	C8orf44	69.5488	-0.151995	0.199204	0.0335206	0.261503
ENSG00000171700	RGS19	697.605	0.0850853	0.148096	0.0335459	0.261564
ENSG00000184588	PDE4B	2180.68	0.0523956	0.118275	0.0335957	0.261815
ENSG00000100991	TRPC4AP	4790.83	0.139771	0.0965374	0.033652	0.261999
ENSG00000134827	TCN1	2525.82	0.0280846	0.105532	0.0336544	0.261999
ENSG00000101608	MYL12A	17470.8	0.133031	0.0952005	0.0337195	0.26209
ENSG00000105404	RABAC1	736.131	-0.104309	0.169018	0.0337411	0.26209
ENSG00000118804	STBD1	165.487	-0.103643	0.168773	0.0337716	0.26209
ENSG00000161682	FAM171A2	102.032	0.0494615	0.11632	0.0337389	0.26209
ENSG00000183250	LINC01547	157.324	0.100711	0.166312	0.0336891	0.26209
ENSG00000247708	STX18-AS1	129.862	-0.152867	0.19521	0.033767	0.26209
ENSG00000175215	CTDSP2	9358.71	-0.145933	0.100881	0.0337979	0.262158
ENSG00000143162	CREG1	6454.2	0.156312	0.1303	0.0338515	0.262437
ENSG00000083544	TDRD3	975.87	-0.154562	0.13268	0.0338923	0.262617
ENSG00000105967	TFEC	257.558	0.0621425	0.125686	0.0339402	0.262851
ENSG00000060138	YBX3	11606.4	0.157052	0.134451	0.0339979	0.262901
ENSG00000084754	HADHA	15745.8	-0.155546	0.123448	0.0340012	0.262901
ENSG00000188785	ZNF548	282.095	0.159442	0.186125	0.0340171	0.262901
ENSG00000268104	SLC6A14	3953.87	0.0297451	0.106128	0.0339967	0.262901
ENSG00000113318	MSH3	983.473	-0.0901626	0.149405	0.0340835	0.26305
ENSG00000132205	EMILIN2	2133.77	0.113272	0.189823	0.0341213	0.26305
ENSG00000139508	SLC46A3	1259.99	-0.074111	0.136182	0.0341246	0.26305
ENSG00000168903	BTNL3	761.321	-0.0287846	0.105747	0.0340999	0.26305
ENSG00000179218	CALR	87389.4	0.146498	0.107924	0.0341042	0.26305
ENSG00000174197	MGA	1374.22	-0.150361	0.196457	0.0341634	0.263213
ENSG00000163873	GRIK3	66.5702	-0.0320353	0.107019	0.0342531	0.263768
ENSG00000122778	KIAA1549	845.029	0.0793338	0.141872	0.0343191	0.263868
ENSG00000134830	C5AR2	148.096	0.0510149	0.117318	0.0343063	0.263868
ENSG00000221947	XKR9	201.281	0.0456813	0.113935	0.0343038	0.263868
ENSG00000196391	ZNF774	220.902	-0.102746	0.167496	0.0343624	0.264064
ENSG00000137872	SEMA6D	419.184	-0.0379324	0.109592	0.0344266	0.264286
ENSG00000155307	SAMSN1	1028.62	0.054235	0.119611	0.034411	0.264286
ENSG00000163735	CXCL5	8333.79	0.0251926	0.104507	0.0344851	0.264599
ENSG00000123066	MED13L	2933.45	-0.15153	0.175248	0.0345319	0.264744
ENSG00000142634	EFHD2	14128.6	0.157263	0.136699	0.0345396	0.264744
ENSG00000141646	SMAD4	2597.78	-0.143517	0.104873	0.0345592	0.264758
ENSG00000131067	GGT7	480.355	-0.0529825	0.118581	0.0345881	0.264844
ENSG00000103351	CLUAP1	862.792	0.158792	0.144501	0.0346779	0.264973
ENSG00000114200	BCHE	30.591	-0.0407664	0.111115	0.0346926	0.264973
ENSG00000121039	RDH10	2798.27	0.0851	0.148928	0.034747	0.264973
ENSG00000131620	ANO1	3236.86	0.0589748	0.123055	0.0347358	0.264973
ENSG00000132563	REEP2	108.056	0.0482703	0.115509	0.0347172	0.264973
ENSG00000136856	SLC2A8	945.831	-0.114508	0.179869	0.0346364	0.264973
ENSG00000154309	DISP1	330.402	0.158607	0.181605	0.0347183	0.264973
ENSG00000234028	EIF2AK3-DT	46.8895	-0.117868	0.183712	0.034649	0.264973
ENSG00000167772	ANGPTL4	1136.58	0.0518067	0.117817	0.0348142	0.265349
ENSG00000106384	MOGAT3	360.383	-0.0420019	0.111784	0.0348603	0.265565
ENSG00000196872	CRACDL	832.342	-0.117216	0.180583	0.034887	0.265633
ENSG00000075790	BCAP29	42.0897	0.116859	0.183095	0.0349259	0.265728
ENSG00000129450	SIGLEC9	178.084	0.0670669	0.12974	0.0349493	0.265728
ENSG00000234155	LINC02535	211.36	-0.0694081	0.131632	0.034953	0.265728
ENSG00000154721	JAM2	274.55	-0.082808	0.14472	0.0350041	0.265982
ENSG00000128165	ADM2	589.618	0.0589224	0.122946	0.0350828	0.266186
ENSG00000130725	UBE2M	4383.61	0.147604	0.10707	0.0351203	0.266186
ENSG00000143119	CD53	2896.25	0.0604579	0.124255	0.0351018	0.266186
ENSG00000147403	RPL10	77007.5	-0.156338	0.143718	0.0350731	0.266186
ENSG00000188612	SUMO2	12399.1	0.137722	0.0975812	0.035115	0.266186
ENSG00000114698	PLSCR4	922.417	-0.121818	0.185449	0.0352172	0.26648
ENSG00000134240	HMGCS2	3850.58	-0.0236615	0.103994	0.0351964	0.26648
ENSG00000138101	DTNB	345.437	0.128181	0.201244	0.0352288	0.26648
ENSG00000174749	FAM241A	773.631	0.156309	0.182784	0.0352473	0.26648
ENSG00000178464	RPL10P16	581.613	-0.157411	0.161407	0.0352484	0.26648
ENSG00000153574	RPIA	1912.35	-0.156153	0.170273	0.0353095	0.266807
ENSG00000048342	CC2D2A	248.037	-0.107012	0.171525	0.035328	0.266812
ENSG00000163939	PBRM1	2657.47	-0.155708	0.173762	0.0353493	0.266814
ENSG00000166435	XRRA1	363.857	0.078621	0.140621	0.0353641	0.266814
ENSG00000102024	PLS3	6308.76	0.129687	0.193902	0.035448	0.267041
ENSG00000143499	SMYD2	1708.4	0.154593	0.14938	0.0354451	0.267041
ENSG00000261840	LOC730183	18.5088	-0.0955826	0.158818	0.0354304	0.267041
ENSG00000112335	SNX3	6286.08	0.153617	0.129047	0.035469	0.267055
ENSG00000213700	RPL17P50	32.6101	0.0906468	0.15336	0.0354856	0.267055
ENSG00000241351	IGKV3-11	4709.86	-0.0352243	0.108354	0.0355454	0.26737
ENSG00000118655	DCLRE1B	895.721	0.158539	0.147855	0.0356242	0.267828
ENSG00000059804	SLC2A3	5098.42	0.0463021	0.114262	0.0357249	0.268009
ENSG00000065060	BLTP3A	1065.28	0.155482	0.17581	0.0357741	0.268009
ENSG00000105357	MYH14	31948.8	-0.0907731	0.153117	0.0357567	0.268009
ENSG00000134545	KLRC1	43.846	0.057776	0.122031	0.0356733	0.268009
ENSG00000197647	ZNF433	67.0929	0.100478	0.16509	0.0357559	0.268009
ENSG00000198816	ZNF358	1014.48	-0.139663	0.195672	0.0357303	0.268009
ENSG00000211897	IGHG3	11862	-0.0322404	0.107045	0.0357007	0.268009
ENSG00000105135	ILVBL	5182.65	-0.15194	0.190773	0.0358715	0.268335
ENSG00000168883	USP39	3105.7	0.142021	0.105508	0.0358553	0.268335
ENSG00000178750	STX19	395.352	-0.0567628	0.121197	0.0358627	0.268335
ENSG00000106992	AK1	696.132	0.0656174	0.128308	0.0359224	0.268581
ENSG00000140398	NEIL1	164.691	-0.0867366	0.148639	0.0359719	0.268741
ENSG00000222041	CYTOR	688.227	0.0742238	0.136081	0.0359799	0.268741
ENSG00000174640	SLCO2A1	1256.66	-0.0685052	0.130594	0.0360031	0.26878
ENSG00000156831	NSMCE2	980.189	0.15681	0.159199	0.0360469	0.268838
[truncated: 12,917 more rows]
